# Supplementary material for: C-type lectin receptor CLEC4A2 promotes tissue adaptation of macrophages and protects against atherosclerosis
Source: Nat Commun. 2022 Jan 11;13:215. doi: 10.1038/s41467-021-27862-9 (PMC8752790; doi:10.1038/s41467-021-27862-9)
Supplement: Supplementary file 4 — Supplementary Data 1 [file 41467_2021_27862_MOESM4_ESM.xlsx]

## Sheet: Supplementary Data 1
Supplementary Data 1
p_val	avg_logFC	pct.1	pct.2	p_val_adj	cluster	gene
0	1.31514	0.622	0.223	0	0	Mt2
0	1.30287	0.932	0.563	0	0	Ccl7
0	1.25634	0.957	0.586	0	0	Jund
0	1.22119	0.974	0.732	0	0	Mt1
0	1.19585	0.944	0.552	0	0	Ccl2
0	0.976928	0.404	0.081	0	0	Hbegf
0	0.876983	0.671	0.328	0	0	Sdc4
0	0.855382	0.764	0.408	0	0	Kdm6b
0	0.848978	0.608	0.258	0	0	Ccl24
0	0.772957	0.956	0.605	0	0	Marcksl1
0	0.771953	0.782	0.38	0	0	Timp2
0	0.749255	0.712	0.394	0	0	Kctd12
0	0.741189	0.723	0.375	0	0	Zfand5
0	0.73366	0.909	0.547	0	0	Ier3
0	0.721975	0.93	0.566	0	0	Cd83
0	0.702232	0.791	0.398	0	0	Bri3
0	0.666236	0.853	0.534	0	0	Ifrd1
0	0.661218	0.987	0.667	0	0	Pf4
0	0.654059	0.73	0.333	0	0	Gas6
0	0.652562	0.987	0.788	0	0	Cxcl2
0	0.643831	0.924	0.517	0	0	Cebpb
0	0.636809	0.691	0.322	0	0	Igfbp4
0	0.625029	0.86	0.525	0	0	Serinc3
0	0.612596	0.995	0.779	0	0	Sepp1
0	0.557494	0.918	0.567	0	0	Trf
0	0.503968	0.829	0.41	0	0	Folr2
1.78048e-304	0.759651	0.473	0.178	2.73945e-300	0	Rgl1
3.53496e-302	0.527307	0.932	0.662	5.43889e-298	0	Zfp36
2.22939e-288	0.624394	0.647	0.309	3.43014e-284	0	Pmp22
1.25987e-286	0.604975	0.485	0.183	1.93843e-282	0	Smagp
5.44309e-285	0.451429	0.988	0.825	8.37474e-281	0	Junb
2.84464e-282	0.521593	0.849	0.569	4.37676e-278	0	Mcl1
7.01781e-281	0.772218	0.626	0.324	1.07976e-276	0	Emp1
1.2655e-279	0.33003	0.994	0.944	1.94709e-275	0	Rplp1
1.645e-273	1.04182	0.494	0.204	2.531e-269	0	Cxcl1
5.53752e-259	0.449126	0.759	0.382	8.52003e-255	0	Cbr2
8.9349e-256	0.546728	0.668	0.359	1.37472e-251	0	Pnrc1
2.0986e-252	0.515448	0.809	0.521	3.22891e-248	0	Lamp1
9.08012e-245	0.551451	0.576	0.262	1.39707e-240	0	Fxyd2
1.1044e-243	0.893558	0.415	0.155	1.69923e-239	0	Gdf15
2.00186e-241	0.440178	0.833	0.497	3.08006e-237	0	Mrc1
2.53504e-231	0.457174	0.864	0.595	3.90041e-227	0	Csf1r
6.10818e-224	0.470286	0.73	0.439	9.39804e-220	0	Ier5
1.0496e-222	0.250062	0.999	0.997	1.61491e-218	0	Ftl1
9.17994e-221	0.503378	0.554	0.256	1.41243e-216	0	C4b
3.26234e-220	0.428332	0.677	0.344	5.01943e-216	0	Ltc4s
1.75934e-219	0.636383	0.611	0.336	2.70693e-215	0	Hmox1
5.3823e-215	0.450982	0.758	0.442	8.28121e-211	0	Fcgrt
4.44983e-214	0.709888	0.664	0.392	6.8465e-210	0	Id2
9.63083e-214	0.603918	0.697	0.438	1.4818e-209	0	Fosb
1.02473e-209	0.445496	0.799	0.546	1.57666e-205	0	Rap1b
1.78747e-205	0.375125	0.991	0.761	2.7502e-201	0	C1qc
2.93048e-203	0.49096	0.646	0.357	4.50883e-199	0	Metrnl
2.74065e-202	0.388746	0.728	0.432	4.21676e-198	0	Ccl8
3.56167e-197	0.354453	0.807	0.475	5.47998e-193	0	F13a1
8.60101e-189	0.533842	0.428	0.195	1.32335e-184	0	Ppp1cc
1.11256e-187	0.475434	0.648	0.377	1.71178e-183	0	C3ar1
5.5916e-187	0.270785	0.997	0.96	8.60324e-183	0	Cst3
1.6227e-180	0.485728	0.591	0.313	2.49669e-176	0	Cd36
8.85582e-177	0.467412	0.555	0.309	1.36256e-172	0	Rnf130
1.23498e-176	0.395451	0.664	0.375	1.90014e-172	0	Igf1
1.8477e-174	0.353826	0.891	0.664	2.84287e-170	0	Ninj1
3.35998e-174	0.458186	0.613	0.34	5.16966e-170	0	Ccl12
3.92361e-173	0.530151	0.375	0.164	6.03687e-169	0	Tmem251
2.30328e-172	0.25533	0.995	0.919	3.54383e-168	0	Itm2b
8.02199e-169	0.517335	0.304	0.114	1.23426e-164	0	Pim3
1.85156e-167	0.423964	0.656	0.403	2.84881e-163	0	AI607873
4.61205e-167	0.459704	0.556	0.314	7.09611e-163	0	Ehd1
1.24221e-165	0.709778	0.513	0.299	1.91126e-161	0	Eif4e
1.26761e-164	0.516979	0.593	0.357	1.95034e-160	0	Sqstm1
7.27518e-161	0.422091	0.341	0.138	1.11936e-156	0	Maff
5.43238e-158	0.358851	0.991	0.94	8.35825e-154	0	H3f3b
6.38895e-155	0.374289	0.801	0.561	9.83004e-151	0	Pim1
1.33369e-149	0.407818	0.543	0.305	2.05201e-145	0	Nlrp3
1.09328e-148	0.352558	0.927	0.759	1.68212e-144	0	Ly6e
1.14461e-148	0.389768	0.753	0.517	1.7611e-144	0	Zfp36l1
7.91675e-145	0.300061	0.994	0.781	1.21807e-140	0	C1qb
1.65213e-144	0.307635	0.816	0.569	2.54196e-140	0	Dab2
1.10815e-143	0.354726	0.655	0.425	1.705e-139	0	Cltc
1.97889e-139	0.344426	0.716	0.474	3.04472e-135	0	Blvrb
1.75569e-138	0.603705	0.306	0.13	2.7013e-134	0	Errfi1
3.24309e-136	0.384514	0.3	0.119	4.98982e-132	0	Tslp
1.09063e-132	0.264601	0.994	0.76	1.67804e-128	0	C1qa
6.82089e-132	0.353339	0.767	0.542	1.04946e-127	0	Ybx1
1.00328e-130	0.320867	0.574	0.327	1.54365e-126	0	Cfh
5.77462e-130	0.311785	0.884	0.72	8.88483e-126	0	Selk
3.27891e-129	0.344973	0.447	0.23	5.04492e-125	0	Wwp1
1.14621e-126	0.346848	0.649	0.407	1.76355e-122	0	Eif3f
2.57458e-124	0.28891	0.706	0.455	3.96125e-120	0	C5ar1
6.01911e-124	0.325681	0.71	0.468	9.261e-120	0	Ccl3
5.02932e-122	0.54138	0.456	0.262	7.73811e-118	0	Dnajb1
1.72336e-117	0.297852	0.766	0.522	2.65155e-113	0	Pltp
1.89783e-116	0.415832	0.491	0.297	2.92e-112	0	Mat2a
3.30249e-116	0.353459	0.572	0.354	5.08122e-112	0	Glul
5.75897e-116	0.395795	0.375	0.192	8.86075e-112	0	Lmo2
6.41832e-115	0.484628	0.469	0.271	9.87523e-111	0	Phlda1
2.74697e-114	0.404924	0.444	0.252	4.22649e-110	0	Trib1
1.24006e-112	0.271368	0.416	0.211	1.90796e-108	0	Cd163
1.49922e-112	0.3876	0.435	0.246	2.3067e-108	0	Irf2bp2
1.89647e-112	0.250115	0.776	0.566	2.91791e-108	0	Plek
1.33313e-111	0.396494	0.344	0.171	2.05115e-107	0	Nenf
1.31005e-110	0.322729	0.745	0.565	2.01564e-106	0	Snx3
1.68729e-110	0.436983	0.441	0.257	2.59606e-106	0	Rab7b
6.58451e-109	0.265025	0.855	0.668	1.01309e-104	0	Ptpn18
6.66237e-109	0.358001	0.545	0.347	1.02507e-104	0	Cflar
1.8277e-107	0.360275	0.464	0.268	2.8121e-103	0	Rab20
5.50438e-106	0.376897	0.317	0.147	8.46904e-102	0	Ednrb
2.16474e-105	0.367062	0.421	0.236	3.33067e-101	0	Gas7
2.40425e-103	0.263361	0.804	0.61	3.69918e-99	0	Rgs10
4.46008e-102	0.256243	0.834	0.611	6.86228e-98	0	Nfkbiz
5.38499e-100	0.519469	0.545	0.37	8.28534e-96	0	Klf4
9.59777e-100	0.376771	0.558	0.374	1.47671e-95	0	Nrros
2.06072e-99	0.397699	0.302	0.147	3.17063e-95	0	Bmp2k
6.92434e-99	0.348764	0.356	0.187	1.06538e-94	0	Chic2
9.99686e-99	0.404625	0.337	0.176	1.53812e-94	0	Etv3
3.46319e-94	0.267551	0.973	0.886	5.32846e-90	0	Ifi27l2a
2.61439e-92	0.34144	0.276	0.131	4.0225e-88	0	Impact
3.39429e-92	0.335913	0.29	0.143	5.22246e-88	0	Fnip1
1.92099e-91	0.354694	0.427	0.26	2.95563e-87	0	Atp6v1a
1.84328e-85	0.30797	0.511	0.332	2.83608e-81	0	Srsf2
1.28885e-84	0.285462	0.489	0.314	1.98302e-80	0	Ptp4a1
1.45152e-84	0.363441	0.395	0.233	2.2333e-80	0	Rhob
1.28386e-83	0.345333	0.35	0.199	1.97534e-79	0	Sertad1
1.48375e-83	0.320664	0.485	0.315	2.28289e-79	0	Skil
7.53334e-83	0.32329	0.537	0.37	1.15908e-78	0	Tm6sf1
5.58306e-82	0.357237	0.295	0.156	8.59009e-78	0	Mafg
2.06928e-80	0.302353	0.424	0.26	3.18379e-76	0	Vapa
2.36643e-80	0.329201	0.28	0.145	3.64099e-76	0	Mapk6
3.56517e-80	0.293357	0.474	0.301	5.48538e-76	0	Abca1
1.25162e-79	0.284819	0.49	0.321	1.92575e-75	0	Fam174a
1.30355e-79	0.360284	0.42	0.265	2.00565e-75	0	Clic4
7.96271e-79	0.284788	0.752	0.565	1.22514e-74	0	Cdkn1a
1.47137e-78	0.28204	0.331	0.184	2.26385e-74	0	Kras
2.14913e-78	0.267994	0.504	0.332	3.30665e-74	0	Tnfaip3
2.77106e-78	0.321651	0.301	0.162	4.26356e-74	0	Arl8a
5.89971e-78	0.350357	0.284	0.15	9.07729e-74	0	Raph1
2.24726e-76	0.265412	0.527	0.359	3.45763e-72	0	Ptafr
6.15695e-76	0.30403	0.499	0.323	9.47309e-72	0	Lmna
1.72309e-75	0.279167	0.516	0.351	2.65115e-71	0	Ddx3x
5.77731e-74	0.291413	0.511	0.35	8.88897e-70	0	Rtn4
3.6537e-73	0.279692	0.253	0.127	5.62158e-69	0	Bcl3
1.2649e-72	0.27489	0.34	0.197	1.94618e-68	0	Mapkapk2
1.3676e-72	0.252934	0.324	0.181	2.10419e-68	0	Tmem243
3.08057e-72	0.363496	0.545	0.387	4.73976e-68	0	Mafb
4.14587e-71	0.332524	0.464	0.31	6.37883e-67	0	P2ry6
1.56212e-70	0.297133	0.356	0.214	2.40348e-66	0	Birc3
2.68463e-70	0.323675	0.265	0.141	4.13057e-66	0	Tmem55b
2.86022e-70	0.262771	0.478	0.311	4.40073e-66	0	Nrp1
1.41419e-69	0.310056	0.303	0.171	2.17587e-65	0	Tank
2.16112e-69	0.278461	0.454	0.3	3.3251e-65	0	Fosl2
7.23949e-67	0.311026	0.346	0.211	1.11387e-62	0	0610012G03Rik
7.81754e-67	0.25028	0.579	0.425	1.20281e-62	0	Sh3glb1
1.03657e-65	0.275345	0.501	0.347	1.59487e-61	0	Tgif1
4.7283e-64	0.250799	0.34	0.201	7.27496e-60	0	Fam213b
8.44843e-62	0.31573	0.289	0.167	1.29988e-57	0	Bach1
3.28306e-61	0.300464	0.346	0.215	5.05132e-57	0	Man1a
1.3747e-60	0.275237	0.41	0.273	2.11512e-56	0	Qk
1.8347e-60	0.254928	0.409	0.269	2.82286e-56	0	Ap2a2
7.60131e-60	0.255912	0.374	0.24	1.16954e-55	0	Pkig
1.30152e-58	0.252438	0.444	0.303	2.00252e-54	0	Tgfb1
1.03697e-57	0.272806	0.391	0.258	1.59548e-53	0	Runx1
1.07483e-57	0.264109	0.307	0.183	1.65374e-53	0	Tgfbr2
1.18195e-57	0.300757	0.321	0.194	1.81855e-53	0	Cited2
1.57088e-57	0.305017	0.321	0.201	2.41696e-53	0	Tmbim1
7.80713e-56	0.284849	0.38	0.254	1.2012e-51	0	Nfkbib
3.43196e-50	0.260266	0.321	0.207	5.28041e-46	0	Map2k3
6.98013e-49	0.28092	0.346	0.228	1.07396e-44	0	Gm6377
4.74208e-45	0.283738	0.376	0.264	7.29616e-41	0	Nfkb1
5.35513e-43	0.260573	0.274	0.173	8.2394e-39	0	Gch1
5.23471e-42	0.259069	0.338	0.234	8.05412e-38	0	Eif1a
8.53131e-39	0.262236	0.264	0.167	1.31263e-34	0	Slc39a1
0	1.34555	0.848	0.524	0	1	Jun
0	1.07017	0.882	0.42	0	1	Folr2
0	1.00557	0.64	0.216	0	1	Lyve1
0	0.994047	0.797	0.4	0	1	Mgl2
0	0.887742	0.83	0.444	0	1	Fcgrt
0	0.827895	0.756	0.346	0	1	Ltc4s
0	0.815445	0.649	0.267	0	1	Ccl24
0	0.813574	0.991	0.789	0	1	Sepp1
0	0.787388	0.857	0.594	0	1	Trf
0	0.778471	0.811	0.391	0	1	Cbr2
0	0.749413	0.856	0.482	0	1	F13a1
0	0.733231	0.991	0.772	0	1	C1qa
0	0.70742	0.988	0.682	0	1	Pf4
0	0.68796	0.923	0.721	0	1	Ctsc
0	0.664973	0.989	0.923	0	1	Itm2b
0	0.654134	0.993	0.771	0	1	C1qc
0	0.590452	0.993	0.791	0	1	C1qb
0	0.482611	0.998	0.961	0	1	Cst3
5.80699e-295	0.652813	0.867	0.57	8.93463e-291	1	Cd81
3.18521e-287	0.691771	0.495	0.171	4.90076e-283	1	Txnip
3.50805e-287	0.713456	0.828	0.523	5.39749e-283	1	Pltp
5.67053e-286	0.715164	0.726	0.359	8.72468e-282	1	Maf
2.32198e-282	1.24291	0.66	0.343	3.5726e-278	1	Hspa1a
1.28987e-281	0.834391	0.581	0.251	1.98459e-277	1	Clec10a
4.22524e-281	0.608368	0.858	0.509	6.50095e-277	1	Mrc1
1.9319e-280	0.869689	0.434	0.139	2.97242e-276	1	Fcna
4.62749e-274	0.734026	0.528	0.209	7.11985e-270	1	Rnase4
4.41122e-256	0.615985	0.896	0.673	6.7871e-252	1	Ninj1
1.58646e-249	0.715631	0.518	0.202	2.44093e-245	1	Cd163
1.98234e-246	0.624902	0.657	0.324	3.05003e-242	1	Cfh
1.27986e-240	0.858326	0.891	0.747	1.96919e-236	1	Fos
1.14559e-238	0.744294	0.595	0.273	1.7626e-234	1	Fxyd2
9.57787e-238	0.673216	0.66	0.349	1.47365e-233	1	Glul
2.4159e-235	0.778648	0.733	0.451	3.71711e-231	1	Egr1
1.91114e-229	0.672397	0.494	0.199	2.94048e-225	1	Hpgd
2.23771e-223	0.573677	0.671	0.343	3.44295e-219	1	Igfbp4
1.56636e-222	0.582033	0.762	0.477	2.41e-218	1	Blvrb
5.38096e-222	0.621846	0.583	0.265	8.27914e-218	1	C4b
1.04671e-215	0.59392	0.317	0.093	1.61047e-211	1	Selenbp1
3.10734e-213	0.540064	0.689	0.359	4.78095e-209	1	Gas6
1.07035e-211	0.663646	0.589	0.302	1.64684e-207	1	Rsrp1
1.03146e-210	0.683	0.355	0.117	1.587e-206	1	Rcn3
8.49321e-209	1.10174	0.354	0.119	1.30676e-204	1	Cd209f
1.18291e-207	0.556231	0.838	0.621	1.82002e-203	1	Fcgr3
1.51818e-205	0.430403	0.948	0.844	2.33588e-201	1	Ctsb
1.23881e-204	0.655829	0.536	0.255	1.90603e-200	1	Tsc22d3
3.23823e-199	0.52096	0.855	0.612	4.98234e-195	1	Tmem176b
2.04083e-191	0.511044	0.843	0.576	3.14002e-187	1	Dab2
3.29506e-189	0.613772	0.688	0.406	5.06978e-185	1	Fcrls
8.36497e-188	0.578983	0.622	0.32	1.28703e-183	1	Cd36
5.31241e-187	0.463075	0.924	0.767	8.17367e-183	1	Ly6e
3.95418e-186	0.601208	0.468	0.211	6.08391e-182	1	Tnfaip8l2
9.66873e-184	0.596174	0.75	0.51	1.48763e-179	1	Cfp
8.05866e-182	0.529707	0.623	0.329	1.2399e-177	1	Pmp22
2.34019e-179	0.646362	0.379	0.144	3.60062e-175	1	Ednrb
5.61601e-178	0.77529	0.819	0.674	8.64079e-174	1	Ubc
2.66036e-176	0.569693	0.399	0.155	4.09324e-172	1	Clec4a2
4.664e-176	0.598562	0.619	0.364	7.17603e-172	1	Ehd4
2.04045e-170	0.795386	0.301	0.099	3.13944e-166	1	Cd209g
2.16728e-168	0.545627	0.572	0.302	3.33457e-164	1	Nrp1
2.72348e-165	0.558792	0.593	0.336	4.19035e-161	1	Snx2
2.57019e-164	0.462993	0.84	0.649	3.9545e-160	1	Grn
1.96578e-162	0.439171	0.832	0.614	3.02455e-158	1	Csf1r
2.06071e-161	0.615793	0.277	0.088	3.1706e-157	1	Pla2g2d
2.36473e-161	0.338316	0.995	0.969	3.63837e-157	1	Malat1
4.54263e-160	0.378704	0.968	0.913	6.98929e-156	1	Ubb
2.76228e-153	0.44979	0.673	0.387	4.25004e-149	1	Igf1
4.19024e-153	0.277534	0.997	0.946	6.4471e-149	1	Lyz2
1.73524e-149	0.742082	0.641	0.421	2.66984e-145	1	Ier2
8.4931e-149	0.511178	0.367	0.152	1.30675e-144	1	Tmem37
1.06816e-148	0.418935	0.855	0.671	1.64346e-144	1	Lgmn
2.26622e-148	0.716954	0.706	0.45	3.4868e-144	1	Ccl8
5.12986e-147	0.479681	0.783	0.613	7.8928e-143	1	Hexa
8.67877e-147	0.486357	0.322	0.123	1.33531e-142	1	Lyl1
5.85206e-146	0.464941	0.913	0.744	9.00397e-142	1	Ccl6
4.80659e-140	0.485622	0.494	0.253	7.39542e-136	1	Serpinb6a
2.33263e-138	0.528071	0.455	0.229	3.58899e-134	1	Snx6
1.20696e-136	0.516383	0.523	0.285	1.85702e-132	1	Stab1
2.77108e-132	0.515207	0.379	0.169	4.26358e-128	1	Tmcc1
5.02497e-132	0.618768	0.794	0.634	7.73142e-128	1	Klf6
2.01665e-130	0.496389	0.501	0.276	3.10281e-126	1	Dhrs3
1.51595e-126	0.414144	0.82	0.625	2.33244e-122	1	Ccl9
1.31266e-125	0.425781	0.254	0.089	2.01966e-121	1	Sult1a1
5.24111e-124	0.440923	0.74	0.533	8.06397e-120	1	Fcgr2b
1.01463e-122	0.478179	0.588	0.353	1.56111e-118	1	Hmox1
8.43802e-122	0.413241	0.821	0.663	1.29827e-117	1	Ctsh
2.80654e-121	0.46451	0.439	0.227	4.31814e-117	1	Rab3il1
7.59857e-116	0.427334	0.307	0.127	1.16912e-111	1	Stard8
5.47554e-115	0.438429	0.309	0.132	8.42467e-111	1	Idh2
3.82351e-111	0.413131	0.324	0.145	5.88285e-107	1	Sema4a
3.86527e-111	0.413729	0.722	0.54	5.94711e-107	1	Unc93b1
1.5528e-110	0.445171	0.314	0.135	2.38914e-106	1	Gpr34
2.91063e-110	0.454246	0.303	0.127	4.4783e-106	1	Tslp
5.16713e-110	0.433674	0.577	0.351	7.95014e-106	1	Ms4a6b
1.10893e-107	0.384202	0.267	0.107	1.7062e-103	1	Fez2
6.88169e-107	0.486244	0.42	0.231	1.05882e-102	1	Pepd
5.36487e-106	0.325527	0.882	0.746	8.25439e-102	1	Calm2
7.28562e-105	0.42161	0.45	0.24	1.12097e-100	1	Wwp1
6.89676e-104	0.41781	0.649	0.456	1.06114e-99	1	Snx5
4.38153e-101	0.382519	0.658	0.464	6.74143e-97	1	Laptm4a
2.13225e-100	0.416145	0.579	0.363	3.28068e-96	1	Mef2c
1.09678e-99	0.423849	0.336	0.159	1.6875e-95	1	Frmd4b
1.42632e-99	0.417551	0.353	0.171	2.19454e-95	1	Lifr
9.42707e-96	0.417066	0.494	0.291	1.45045e-91	1	Ly96
1.08573e-94	0.374257	0.409	0.221	1.67051e-90	1	Cd37
1.64511e-94	0.262173	0.867	0.642	2.53116e-90	1	Cd63
6.81466e-94	0.390284	0.513	0.32	1.0485e-89	1	Aldh2
4.13209e-93	0.302296	0.866	0.758	6.35763e-89	1	Clta
4.55696e-92	0.30227	0.973	0.89	7.01134e-88	1	Ifi27l2a
5.50719e-91	0.385044	0.381	0.201	8.47336e-87	1	Fam213b
3.84518e-90	0.414421	0.261	0.112	5.91619e-86	1	Adrb2
5.07472e-90	0.357868	0.687	0.508	7.80797e-86	1	Lamp2
1.98094e-89	0.386369	0.39	0.211	3.04787e-85	1	Tcn2
2.27766e-88	0.418558	0.453	0.272	3.5044e-84	1	Bin1
5.15677e-88	0.38457	0.251	0.108	7.93421e-84	1	Rin2
5.30683e-88	0.405451	0.287	0.132	8.16508e-84	1	PISD
1.87024e-86	0.329401	0.854	0.729	2.87756e-82	1	Hsp90ab1
1.2124e-85	0.40423	0.516	0.334	1.86539e-81	1	Cd302
2.56304e-85	0.379812	0.523	0.337	3.94349e-81	1	Camk1
5.32958e-85	0.643712	0.693	0.58	8.2001e-81	1	Atf3
1.08357e-83	0.401748	0.619	0.439	1.66718e-79	1	Pid1
1.03372e-82	0.411425	0.283	0.134	1.59048e-78	1	Fam46a
1.93027e-82	0.394942	0.402	0.227	2.96991e-78	1	Hacd4
7.25582e-81	0.398112	0.303	0.152	1.11638e-76	1	Tbxas1
5.81282e-80	0.312641	0.758	0.559	8.9436e-76	1	Serinc3
4.50261e-79	0.285261	0.776	0.624	6.92772e-75	1	Rgs10
9.84133e-78	0.346828	0.653	0.483	1.51419e-73	1	Pld4
1.92416e-77	0.326386	0.659	0.475	2.96051e-73	1	C5ar1
2.57054e-77	0.3222	0.682	0.49	3.95503e-73	1	Tmem176a
5.41438e-77	0.372325	0.374	0.206	8.33056e-73	1	Hpgds
9.98978e-76	0.382411	0.473	0.3	1.53703e-71	1	Comt
1.74856e-75	0.278742	0.831	0.681	2.69033e-71	1	Ptpn18
1.26907e-74	0.341602	0.575	0.404	1.95259e-70	1	Asah1
2.48572e-74	0.366707	0.418	0.248	3.82453e-70	1	Tcf4
7.86886e-73	0.319292	0.572	0.387	1.2107e-68	1	Adgre1
3.40012e-71	0.340769	0.251	0.119	5.23142e-67	1	Hist3h2a
8.93187e-71	0.370444	0.426	0.265	1.37426e-66	1	Tmem106a
1.57914e-69	0.355513	0.358	0.204	2.42966e-65	1	Dok2
1.2472e-68	0.283057	0.682	0.511	1.91895e-64	1	Plin2
7.40999e-67	0.319789	0.331	0.183	1.1401e-62	1	Mpp1
3.06216e-66	0.300108	0.506	0.331	4.71144e-62	1	Pla2g7
3.34198e-66	0.426182	0.699	0.569	5.14198e-62	1	Neat1
6.84574e-66	0.331846	0.258	0.126	1.05329e-61	1	Ctla2b
2.0719e-64	0.3157	0.615	0.443	3.18783e-60	1	Cltc
4.87472e-64	0.335747	0.333	0.189	7.50025e-60	1	Scamp2
7.00028e-64	0.464158	0.43	0.275	1.07706e-59	1	Dnajb1
2.6936e-63	0.315564	0.543	0.388	4.14437e-59	1	Tmem59
5.65929e-63	0.349035	0.361	0.21	8.70738e-59	1	Cd38
3.59762e-62	0.305194	0.318	0.176	5.53529e-58	1	Eps15
7.60609e-62	0.353115	0.382	0.235	1.17027e-57	1	Hmox2
1.40903e-61	0.339085	0.264	0.134	2.16794e-57	1	Adap2os
1.14704e-60	0.30212	0.355	0.209	1.76483e-56	1	Hfe
1.05332e-59	0.33303	0.5	0.352	1.62064e-55	1	Ap2m1
1.63424e-59	0.279844	0.699	0.537	2.51445e-55	1	Aif1
1.16496e-58	0.321115	0.313	0.177	1.79241e-54	1	Tubb2a
8.86155e-58	0.318497	0.438	0.288	1.36344e-53	1	Abhd12
1.79366e-55	0.310164	0.398	0.255	2.75972e-51	1	Man2b1
1.92573e-55	0.326296	0.276	0.15	2.96293e-51	1	Eps8
2.26964e-55	0.41031	0.601	0.473	3.49207e-51	1	Hsp90aa1
1.00507e-53	0.413417	0.285	0.158	1.54641e-49	1	Hspa1b
2.30616e-53	0.294812	0.621	0.477	3.54826e-49	1	Bst2
2.47715e-53	0.334466	0.33	0.197	3.81135e-49	1	Mtss1
2.72358e-53	0.291477	0.454	0.31	4.1905e-49	1	Hprt
3.8979e-52	0.283068	0.562	0.405	5.99731e-48	1	C3ar1
5.70744e-52	0.276406	0.585	0.442	8.78147e-48	1	Tmem50a
3.36082e-50	0.293205	0.256	0.141	5.17095e-46	1	Tmem141
1.29947e-49	0.288202	0.312	0.185	1.99936e-45	1	G3bp2
1.34942e-49	0.29422	0.478	0.341	2.07622e-45	1	Il10rb
1.51614e-49	0.893656	0.401	0.28	2.33274e-45	1	Retnla
1.84027e-49	0.298184	0.392	0.26	2.83143e-45	1	Sumo3
2.57765e-49	0.288572	0.325	0.196	3.96598e-45	1	Atraid
3.62659e-49	0.29739	0.27	0.152	5.57987e-45	1	Zbtb20
3.72163e-49	0.280923	0.393	0.256	5.72611e-45	1	Aplp2
4.53677e-49	0.272774	0.456	0.311	6.98028e-45	1	Cyb5a
4.63915e-49	0.253039	0.633	0.496	7.1378e-45	1	Fkbp1a
8.66115e-49	0.29232	0.503	0.361	1.3326e-44	1	Cd48
1.27969e-48	0.270195	0.298	0.173	1.96892e-44	1	Selm
1.00202e-46	0.272212	0.533	0.402	1.54171e-42	1	Rab14
1.37752e-45	0.279531	0.411	0.275	2.11946e-41	1	Ap2a2
3.77924e-45	0.282185	0.331	0.211	5.81474e-41	1	Cmtm3
2.48091e-44	0.313055	0.286	0.171	3.81712e-40	1	Ecm1
3.65538e-44	0.290405	0.383	0.257	5.62416e-40	1	Cyth4
6.08112e-44	0.436654	0.655	0.571	9.3564e-40	1	Btg2
1.34972e-43	0.289158	0.298	0.183	2.07667e-39	1	Lrpap1
1.75084e-43	0.261688	0.49	0.354	2.69384e-39	1	Clec4a1
4.16135e-43	0.25459	0.504	0.374	6.40265e-39	1	Dstn
5.22491e-43	0.250825	0.268	0.156	8.03905e-39	1	Nr3c1
7.04311e-43	0.253633	0.272	0.161	1.08365e-38	1	Leprot
8.95896e-42	0.267932	0.363	0.241	1.37843e-37	1	Rnaset2a
2.1598e-41	0.292158	0.43	0.298	3.32306e-37	1	Ifi203
1.19724e-40	0.256365	0.368	0.247	1.84207e-36	1	Akr1b3
4.94622e-40	0.256422	0.395	0.269	7.61026e-36	1	Fcgr1
3.96672e-39	0.262649	0.449	0.32	6.1032e-35	1	P2ry6
4.71376e-39	0.254656	0.332	0.217	7.25259e-35	1	Nisch
7.5081e-39	0.258354	0.517	0.39	1.1552e-34	1	Nrros
1.61261e-37	0.250755	0.345	0.228	2.48116e-33	1	Mndal
3.73115e-37	0.258318	0.353	0.242	5.74075e-33	1	Necap2
1.12255e-36	0.303894	0.363	0.246	1.72716e-32	1	Rhob
3.60297e-36	0.309494	0.456	0.328	5.54354e-32	1	Klf2
4.92668e-36	0.253486	0.351	0.241	7.58018e-32	1	Ergic3
2.18568e-34	0.277109	0.283	0.182	3.36289e-30	1	Tifa
4.99035e-34	0.253176	0.319	0.214	7.67815e-30	1	Adam15
1.17177e-33	0.256963	0.318	0.213	1.80289e-29	1	Lgals3bp
2.62748e-32	0.256955	0.362	0.255	4.04264e-28	1	Rassf4
6.852e-30	0.297815	0.494	0.388	1.05425e-25	1	Klf4
2.70955e-26	0.258535	0.57	0.473	4.16891e-22	1	Fosb
1.37183e-22	0.317197	0.771	0.755	2.1107e-18	1	Dusp1
6.88449e-12	0.262963	0.827	0.861	1.05925e-07	1	Junb
5.25492e-262	0.762732	0.966	0.853	8.08522e-258	2	Cd74
7.09535e-241	0.758852	0.885	0.654	1.09169e-236	2	H2-Eb1
1.60841e-207	0.700013	0.905	0.727	2.4747e-203	2	H2-Ab1
2.56838e-206	0.675047	0.881	0.683	3.95171e-202	2	H2-Aa
1.48165e-181	0.610587	0.769	0.492	2.27967e-177	2	Bcl2a1b
6.54221e-152	0.731718	0.343	0.127	1.00658e-147	2	Tnip3
4.78221e-148	0.633283	0.666	0.416	7.3579e-144	2	H2-DMb1
8.45829e-143	0.589619	0.844	0.605	1.30139e-138	2	Cd83
1.94445e-138	0.61084	0.456	0.215	2.99173e-134	2	Ccr2
1.42426e-122	0.614198	0.368	0.164	2.19136e-118	2	Cd72
1.68358e-116	0.575722	0.656	0.447	2.59035e-112	2	Cxcl16
1.10646e-114	0.670403	0.46	0.236	1.7024e-110	2	Rgs1
6.65184e-108	0.686104	0.384	0.186	1.02345e-103	2	Tnfsf9
5.81243e-107	0.623575	0.5	0.28	8.94301e-103	2	Phlda1
2.57064e-105	0.500291	0.424	0.215	3.95519e-101	2	Bcl2a1d
3.12785e-103	0.441109	0.843	0.668	4.81252e-99	2	Cd14
1.18865e-100	0.544036	0.635	0.416	1.82886e-96	2	Id2
1.28825e-91	0.500951	0.364	0.181	1.9821e-87	2	Slamf9
2.09585e-88	0.516979	0.301	0.137	3.22467e-84	2	Cx3cr1
3.43334e-87	0.659795	0.753	0.567	5.28254e-83	2	Ccl4
1.00271e-81	0.420962	0.664	0.48	1.54277e-77	2	H2-DMa
1.03636e-76	0.393499	0.531	0.341	1.59454e-72	2	AF251705
1.9863e-75	0.445106	0.274	0.128	3.05612e-71	2	Gpr65
1.41154e-73	0.408394	0.672	0.497	2.1718e-69	2	Tmem176a
6.17657e-72	0.485314	0.566	0.389	9.50327e-68	2	Metrnl
1.29427e-70	0.404497	0.462	0.282	1.99136e-66	2	Basp1
1.48743e-69	0.384822	0.747	0.579	2.28856e-65	2	Cdkn1a
2.43545e-68	0.398761	0.361	0.202	3.74719e-64	2	Lat2
5.72669e-62	0.411782	0.411	0.252	8.81108e-58	2	Ckb
2.7848e-59	0.372879	0.623	0.467	4.2847e-55	2	Ly86
2.6254e-54	0.579781	0.28	0.151	4.03944e-50	2	Fn1
2.60478e-51	0.490811	0.409	0.272	4.00772e-47	2	Hexb
1.50701e-46	0.399118	0.644	0.495	2.31869e-42	2	Ccl3
2.18852e-45	0.374878	0.525	0.374	3.36726e-41	2	Sdc4
6.03281e-45	0.367202	0.469	0.33	9.28209e-41	2	Skil
1.45356e-44	0.405373	0.403	0.269	2.23645e-40	2	Furin
2.00952e-43	0.345285	0.253	0.141	3.09185e-39	2	Gpr132
6.66853e-42	0.402061	0.627	0.507	1.02602e-37	2	Ms4a7
7.22154e-42	0.340464	0.255	0.143	1.11111e-37	2	Clec4b1
1.70204e-41	0.311508	0.585	0.451	2.61876e-37	2	Efhd2
2.583e-38	0.272008	0.578	0.432	3.9742e-34	2	Socs3
5.59519e-36	0.281237	0.416	0.289	8.60876e-32	2	Rab20
4.38428e-34	0.251134	0.508	0.383	6.74566e-30	2	Trem2
1.23628e-30	0.538133	0.493	0.377	1.90214e-26	2	Ccl12
4.38617e-30	0.276531	0.46	0.344	6.74856e-26	2	Tlr2
8.09406e-30	0.277733	0.397	0.287	1.24535e-25	2	Clec12a
9.10763e-30	0.320354	0.342	0.236	1.4013e-25	2	Arl4c
4.22114e-29	0.271544	0.339	0.233	6.49465e-25	2	Rilpl2
8.62183e-29	0.289845	0.309	0.211	1.32656e-24	2	Tmbim1
9.0743e-28	0.276665	0.487	0.374	1.39617e-23	2	Rel
8.14587e-27	0.416783	0.35	0.246	1.25332e-22	2	Cxcl1
8.25408e-27	0.290089	0.384	0.279	1.26997e-22	2	Rab7b
1.76608e-26	0.254448	0.659	0.575	2.71729e-22	2	Ybx1
8.72888e-25	0.257861	0.293	0.201	1.34303e-20	2	Apobec1
1.24464e-24	0.301136	0.307	0.212	1.915e-20	2	Id3
5.41988e-23	0.292134	0.287	0.199	8.33903e-19	2	Gadd45g
8.26912e-18	0.285729	0.3	0.225	1.27229e-13	2	Herpud1
0	2.44002	0.567	0.031	0	3	Chil3
0	2.12494	0.622	0.037	0	3	Ly6c2
0	2.0767	0.698	0.142	0	3	Plac8
0	1.83593	0.678	0.103	0	3	Thbs1
0	1.65282	0.975	0.537	0	3	Lgals3
0	1.63094	0.658	0.051	0	3	F10
0	1.59642	0.944	0.423	0	3	Tmsb10
0	1.51769	0.666	0.227	0	3	Osm
0	1.35324	0.524	0.082	0	3	Ms4a4c
0	1.26307	0.642	0.228	0	3	Il1rn
0	1.24054	0.936	0.566	0	3	Vim
0	1.21613	0.83	0.398	0	3	Pkm
0	1.20178	0.521	0.095	0	3	Slpi
0	1.17133	0.74	0.274	0	3	Rnh1
0	1.12628	0.813	0.339	0	3	Anxa2
0	1.07922	0.474	0.064	0	3	Hp
0	1.0788	0.629	0.135	0	3	Slc7a11
0	1.0592	0.869	0.456	0	3	Il1b
0	1.05686	0.861	0.331	0	3	S100a4
0	0.947299	0.525	0.1	0	3	Napsa
0	0.947226	0.593	0.179	0	3	Prdx6
0	0.925409	0.756	0.311	0	3	Capg
0	0.897888	0.785	0.258	0	3	Clec4e
0	0.871704	0.969	0.807	0	3	Psap
0	0.866007	0.792	0.315	0	3	Cd44
0	0.857945	0.501	0.127	0	3	Fn1
0	0.851188	0.637	0.199	0	3	Plaur
0	0.845152	0.957	0.521	0	3	S100a6
0	0.838193	0.516	0.134	0	3	Emb
0	0.767797	0.968	0.701	0	3	Srgn
0	0.761265	0.765	0.356	0	3	Taldo1
0	0.695845	0.307	0.038	0	3	Itgb7
0	0.567565	0.846	0.361	0	3	Msrb1
5.69047e-293	0.852183	0.972	0.854	8.75536e-289	3	Actg1
1.13105e-292	0.600498	0.465	0.126	1.74024e-288	3	Emilin2
2.39921e-291	0.841623	0.513	0.156	3.69142e-287	3	Ptgs2
1.67961e-290	0.695052	0.389	0.09	2.58424e-286	3	Tgm2
1.20608e-289	0.782348	0.867	0.537	1.85567e-285	3	Prdx5
1.99627e-288	0.644795	0.289	0.05	3.07146e-284	3	Adora2b
1.46532e-283	0.383013	0.894	0.509	2.25455e-279	3	S100a11
4.04289e-283	0.79678	0.674	0.29	6.22039e-279	3	Eno1
4.82039e-279	1.39454	0.493	0.156	7.41665e-275	3	Fabp5
7.6269e-278	0.782909	0.796	0.43	1.17347e-273	3	Slc25a5
8.87393e-269	0.868738	0.331	0.07	1.36534e-264	3	Rgcc
1.21078e-260	0.454996	0.346	0.075	1.86291e-256	3	Mcemp1
7.79258e-259	0.57979	0.363	0.087	1.19897e-254	3	Adssl1
3.07107e-255	0.80401	0.657	0.292	4.72515e-251	3	Esd
1.86587e-250	0.7202	0.538	0.193	2.87083e-246	3	Lrrfip1
4.99082e-246	0.52279	0.978	0.854	7.67888e-242	3	Cyba
3.8357e-245	0.766213	0.858	0.529	5.9016e-241	3	S100a10
2.47808e-243	0.925376	0.382	0.104	3.81277e-239	3	Sgk1
7.38621e-239	0.575157	0.325	0.074	1.13644e-234	3	Sirpb1c
1.39008e-234	0.877006	0.465	0.158	2.13878e-230	3	Mgst1
3.34098e-231	0.656625	0.624	0.263	5.14043e-227	3	Aprt
7.83155e-231	0.730029	0.772	0.438	1.20496e-226	3	Lilrb4a
1.97752e-225	0.808066	0.482	0.175	3.04262e-221	3	Smpdl3a
4.95109e-222	0.727934	0.542	0.211	7.61775e-218	3	Anxa1
5.3477e-222	0.607657	0.891	0.599	8.22796e-218	3	Sec61b
7.07502e-222	0.65696	0.889	0.617	1.08856e-217	3	Gapdh
9.06938e-222	0.562744	0.681	0.307	1.39541e-217	3	Rnf149
6.67698e-219	0.42126	0.273	0.056	1.02732e-214	3	Cd300lf
1.10655e-216	0.492191	0.594	0.239	1.70253e-212	3	Clec4d
1.97521e-216	0.810768	0.417	0.135	3.03905e-212	3	Ifitm6
1.41571e-215	0.763976	0.741	0.414	2.17821e-211	3	Ldha
9.86734e-214	0.882832	0.803	0.526	1.51819e-209	3	Tgfbi
2.80909e-213	0.426767	0.646	0.266	4.32207e-209	3	Gngt2
5.23821e-213	0.586308	0.439	0.145	8.05951e-209	3	Csf2rb
2.87947e-211	0.479249	0.962	0.843	4.43036e-207	3	H3f3a
6.25654e-211	0.754999	0.795	0.513	9.62631e-207	3	Ms4a6c
8.06205e-206	0.673662	0.942	0.805	1.24043e-201	3	Nfkbia
3.22766e-205	0.604813	0.673	0.324	4.96608e-201	3	Cycs
2.67764e-201	0.951416	0.907	0.696	4.11981e-197	3	Cstb
1.11254e-199	0.511308	0.389	0.115	1.71175e-195	3	Gsr
6.49714e-199	0.485102	0.931	0.701	9.99651e-195	3	Fxyd5
1.24893e-198	0.503996	0.966	0.807	1.9216e-194	3	Ctss
2.23616e-197	0.491066	0.271	0.062	3.44056e-193	3	Adam8
2.29665e-194	0.673815	0.513	0.212	3.53362e-190	3	Pgam1
1.93156e-192	0.593478	0.433	0.151	2.9719e-188	3	Hif1a
2.93242e-184	0.509754	0.33	0.095	4.51183e-180	3	Ezr
1.75096e-180	0.662872	0.839	0.588	2.69402e-176	3	Eif4a1
7.91988e-180	0.53648	0.581	0.262	1.21855e-175	3	Cope
3.95156e-179	0.588393	0.558	0.251	6.07987e-175	3	Itgb2
1.30809e-178	0.564846	0.395	0.132	2.01262e-174	3	Bhlhe40
2.32629e-174	0.4373	0.316	0.089	3.57923e-170	3	Slc16a3
2.82332e-172	1.95623	0.431	0.176	4.34395e-168	3	Spp1
8.18983e-172	0.666254	0.512	0.213	1.26009e-167	3	Ccr2
5.17322e-170	0.50541	0.429	0.154	7.95951e-166	3	Cytip
6.95576e-169	0.622317	0.716	0.414	1.07021e-164	3	Aldoa
5.97961e-168	0.529076	0.831	0.542	9.20022e-164	3	Rbm3
1.51247e-166	0.521072	0.935	0.73	2.32709e-162	3	Sec61g
2.06686e-166	0.544076	0.35	0.114	3.18008e-162	3	Smox
2.44848e-165	0.600189	0.38	0.13	3.76723e-161	3	Nr4a2
9.07217e-162	0.554236	0.313	0.094	1.39584e-157	3	Mnda
2.22584e-161	0.702752	0.871	0.668	3.42468e-157	3	Cd14
1.71688e-159	1.01071	0.574	0.297	2.64159e-155	3	Clec4n
9.44386e-159	0.631687	0.785	0.52	1.45303e-154	3	Coro1a
1.63325e-158	0.586482	0.312	0.095	2.51293e-154	3	Arl5c
1.10927e-157	1.1139	0.457	0.205	1.70672e-153	3	Hilpda
5.61912e-157	0.507519	0.822	0.551	8.64558e-153	3	Myl12a
5.83533e-157	0.558307	0.303	0.092	8.97824e-153	3	Runx3
7.20621e-155	0.583917	0.639	0.338	1.10875e-150	3	Ifi30
1.12628e-152	0.680321	0.618	0.331	1.73289e-148	3	Ms4a6d
3.71291e-152	0.439757	0.347	0.114	5.71269e-148	3	Cyp4f18
9.04508e-152	0.403604	0.948	0.813	1.39168e-147	3	Arpc1b
1.21691e-151	0.474153	0.485	0.207	1.87234e-147	3	Ncf4
1.15274e-149	0.551418	0.889	0.679	1.77361e-145	3	Ctsz
1.66167e-148	0.486302	0.431	0.17	2.55664e-144	3	Ccr1
1.28618e-145	0.484498	0.344	0.118	1.97891e-141	3	Zbp1
5.05118e-143	0.469322	0.669	0.352	7.77175e-139	3	Lsp1
6.71346e-142	0.419099	0.961	0.806	1.03293e-137	3	Calm1
7.48691e-140	0.358405	0.296	0.093	1.15194e-135	3	Fgr
2.84423e-137	0.484128	0.478	0.213	4.37614e-133	3	Tmed5
2.31224e-136	0.418592	0.254	0.073	3.55761e-132	3	Tes
1.65582e-134	0.420081	0.327	0.113	2.54765e-130	3	Soat1
7.16475e-133	0.505958	0.833	0.602	1.10237e-128	3	Cd53
2.49901e-132	0.319323	0.92	0.666	3.84498e-128	3	Cd52
5.17656e-132	0.447901	0.454	0.201	7.96465e-128	3	Cisd2
2.38924e-131	0.516657	0.276	0.088	3.67609e-127	3	Pyhin1
1.67649e-130	0.523541	0.565	0.294	2.57944e-126	3	Ptpn1
4.5185e-130	0.404599	0.597	0.303	6.95216e-126	3	Atp6v1e1
5.43194e-130	0.404687	0.924	0.756	8.35758e-126	3	Arpc2
8.02243e-130	0.481988	0.329	0.12	1.23433e-125	3	Bin2
1.97888e-129	0.515548	0.456	0.201	3.0447e-125	3	Plbd1
5.26237e-129	0.384601	0.791	0.502	8.09669e-125	3	Txn1
1.54553e-128	0.411541	0.488	0.221	2.37795e-124	3	Tax1bp1
3.6839e-128	0.456467	0.783	0.511	5.66804e-124	3	Psma7
2.55602e-127	0.379674	0.959	0.858	3.9327e-123	3	Rplp0
6.10584e-127	0.517574	0.606	0.328	9.39445e-123	3	Tlr2
3.46176e-125	0.39983	0.934	0.735	5.32627e-121	3	Rpl36al
5.37226e-125	0.468935	0.377	0.149	8.26576e-121	3	Traf1
1.91664e-124	0.536893	0.663	0.392	2.94894e-120	3	Psmb6
1.65304e-123	0.436062	0.331	0.121	2.54337e-119	3	Msr1
2.04638e-123	0.451234	0.553	0.283	3.14856e-119	3	Fam96a
1.0033e-122	0.423314	0.933	0.76	1.54368e-118	3	Npc2
1.44644e-122	0.446001	0.697	0.42	2.22549e-118	3	Shisa5
2.73583e-122	0.534947	0.954	0.886	4.20935e-118	3	Ifitm3
1.18129e-120	0.492122	0.703	0.435	1.81753e-116	3	Cybb
1.52072e-120	0.406847	0.598	0.315	2.33978e-116	3	Psma2
4.66824e-120	0.479215	0.648	0.377	7.18256e-116	3	Spcs2
8.42918e-120	0.436369	0.662	0.38	1.29691e-115	3	Nme1
8.92811e-118	0.431089	0.814	0.557	1.37368e-113	3	Slfn2
1.23281e-117	0.746201	0.474	0.229	1.8968e-113	3	Cd9
2.14573e-116	0.397039	0.755	0.486	3.30141e-112	3	Tpd52
2.53363e-116	0.421499	0.551	0.283	3.89825e-112	3	Mtpn
1.64969e-115	0.406103	0.528	0.264	2.53821e-111	3	Psmb5
9.57645e-115	0.38724	0.705	0.423	1.47343e-110	3	Abracl
1.91917e-114	0.351462	0.264	0.087	2.95283e-110	3	Chd7
3.72941e-113	0.479482	0.507	0.258	5.73807e-109	3	Samhd1
6.8214e-113	0.417369	0.551	0.28	1.04954e-108	3	Mpeg1
8.19879e-113	0.420159	0.549	0.286	1.26147e-108	3	Ube2l3
1.09627e-110	0.376095	0.819	0.58	1.68672e-106	3	Arpc5
1.85171e-109	0.411737	0.533	0.277	2.84904e-105	3	Lyn
4.93456e-109	0.365194	0.298	0.109	7.59231e-105	3	Agpat4
1.01201e-108	0.411349	0.738	0.481	1.55707e-104	3	Ppp1ca
9.29386e-108	0.394308	0.487	0.244	1.42995e-103	3	Ube2a
1.44289e-107	0.392764	0.653	0.38	2.22003e-103	3	Atp5f1
3.24146e-107	0.490742	0.794	0.557	4.9873e-103	3	Tagln2
7.38164e-107	0.383314	0.616	0.344	1.13574e-102	3	Psmb3
1.08862e-106	0.468592	0.794	0.577	1.67495e-102	3	Arhgdib
5.16174e-106	0.420603	0.733	0.49	7.94185e-102	3	Atp5b
1.18194e-105	0.425027	0.403	0.184	1.81853e-101	3	H13
1.37208e-105	0.358373	0.676	0.4	2.11109e-101	3	Cox17
1.63384e-105	0.407221	0.571	0.315	2.51383e-101	3	Csf2ra
1.95567e-105	0.38253	0.293	0.109	3.00899e-101	3	Glrx
4.40402e-105	0.310691	0.254	0.085	6.77602e-101	3	Smim3
4.90019e-105	0.414736	0.729	0.469	7.53944e-101	3	Serp1
9.54984e-104	0.406015	0.883	0.68	1.46934e-99	3	Tspo
1.49065e-101	0.428611	0.436	0.211	2.29351e-97	3	Ssr2
1.12499e-100	0.36097	0.377	0.165	1.73091e-96	3	Cib1
3.39518e-100	0.377212	0.474	0.236	5.22383e-96	3	Psma1
4.34606e-100	0.401354	0.486	0.249	6.68685e-96	3	P4hb
7.3673e-100	0.367647	0.271	0.099	1.13353e-95	3	Abcg1
1.59155e-99	0.411865	0.782	0.565	2.44875e-95	3	Actr3
5.65465e-99	0.354085	0.867	0.641	8.70024e-95	3	Btf3
2.1716e-98	0.389085	0.501	0.257	3.34122e-94	3	Mpc1
1.18461e-97	0.386742	0.465	0.232	1.82264e-93	3	Higd1a
4.22194e-97	0.349984	0.489	0.252	6.49587e-93	3	Ptpn6
1.96661e-96	0.333733	0.276	0.103	3.02583e-92	3	Gsto1
3.08989e-96	0.326756	0.309	0.124	4.7541e-92	3	Diaph1
7.86625e-96	0.388512	0.482	0.252	1.2103e-91	3	Ostc
1.45849e-95	0.395942	0.471	0.243	2.24403e-91	3	Tkt
2.67059e-95	0.460822	0.498	0.264	4.10896e-91	3	Ifi204
4.31932e-95	0.333044	0.924	0.751	6.64571e-91	3	H2afz
4.57063e-95	0.445201	0.994	0.949	7.03237e-91	3	Lyz2
9.0174e-95	0.369724	0.49	0.256	1.38742e-90	3	Psma4
1.54826e-94	0.347453	0.809	0.572	2.38216e-90	3	Capzb
3.73424e-94	0.308342	0.269	0.1	5.7455e-90	3	Rab32
7.02758e-94	0.357241	0.615	0.355	1.08126e-89	3	Gm2a
9.76195e-94	0.448849	0.537	0.305	1.50197e-89	3	Pdia6
1.8429e-93	0.391845	0.681	0.438	2.83548e-89	3	Arf1
4.98855e-93	0.499943	0.314	0.129	7.67538e-89	3	Irf7
5.47316e-93	0.408513	0.643	0.4	8.421e-89	3	Tpm4
9.55897e-93	0.343752	0.692	0.433	1.47074e-88	3	Msn
1.14595e-92	0.364633	0.771	0.534	1.76316e-88	3	Capza2
1.20884e-92	0.351942	0.889	0.695	1.85991e-88	3	Sub1
1.14471e-90	0.382549	0.502	0.272	1.76126e-86	3	Uqcrfs1
2.15292e-90	0.35344	0.281	0.111	3.31249e-86	3	Plgrkt
4.50502e-90	0.361118	0.477	0.248	6.93142e-86	3	Vimp
1.98348e-89	0.353321	0.29	0.116	3.05178e-85	3	Bcl2l11
6.43524e-89	0.332	0.66	0.402	9.90126e-85	3	Chmp2a
3.00224e-88	0.325228	0.484	0.256	4.61924e-84	3	Mdh2
3.26419e-88	0.444136	0.424	0.21	5.02228e-84	3	Isg15
4.50148e-88	0.362561	0.364	0.169	6.92597e-84	3	Erp44
6.77166e-88	0.319538	0.464	0.238	1.04189e-83	3	Cnih4
1.46307e-87	0.364972	0.492	0.266	2.25107e-83	3	Ncf2
2.00665e-87	0.325363	0.272	0.107	3.08743e-83	3	Evl
3.1428e-87	0.3571	0.69	0.454	4.83551e-83	3	Hnrnpa3
9.29388e-87	0.41446	0.597	0.358	1.42996e-82	3	Pycard
9.63375e-87	0.326962	0.397	0.189	1.48225e-82	3	Vamp4
1.11676e-86	0.395478	0.408	0.2	1.71825e-82	3	Lat2
7.35683e-86	0.336591	0.312	0.131	1.13192e-81	3	Camk2d
1.15953e-85	0.354448	0.37	0.174	1.78405e-81	3	Atp6v1b2
1.55432e-85	0.388532	0.779	0.555	2.39148e-81	3	Anxa5
5.12672e-85	0.321851	0.556	0.313	7.88797e-81	3	Tmem167
5.70293e-85	0.309944	0.287	0.116	8.77453e-81	3	Flot1
1.16568e-84	0.32342	0.6	0.352	1.79352e-80	3	Psme2
5.6126e-84	0.386951	0.277	0.114	8.63554e-80	3	Got1
6.75951e-84	0.53248	0.72	0.514	1.04002e-79	3	Plin2
3.86085e-83	0.390874	0.439	0.231	5.94031e-79	3	Irf5
5.19517e-83	0.291247	0.831	0.572	7.99329e-79	3	Cdkn1a
5.50165e-83	0.353419	0.812	0.593	8.46484e-79	3	Cotl1
7.63555e-83	0.42166	0.574	0.353	1.17481e-78	3	Sod2
1.21511e-82	0.290537	0.309	0.132	1.86957e-78	3	Adgre5
1.32306e-82	0.353949	0.381	0.183	2.03566e-78	3	Ptpre
1.11515e-81	0.335521	0.589	0.354	1.71577e-77	3	Prelid1
2.42598e-81	0.326416	0.312	0.136	3.73261e-77	3	Gpr132
3.60392e-81	0.325914	0.539	0.307	5.54499e-77	3	Sf3b1
1.30198e-80	0.324329	0.837	0.648	2.00323e-76	3	Ube2d3
2.69824e-80	0.360679	0.41	0.21	4.15151e-76	3	Dnajb11
7.97986e-80	0.299524	0.311	0.136	1.22778e-75	3	Psmc4
1.02467e-79	0.544726	0.905	0.734	1.57656e-75	3	Prdx1
1.27559e-79	0.35514	0.303	0.132	1.96263e-75	3	Jarid2
1.66307e-79	0.316934	0.675	0.436	2.5588e-75	3	Srp9
2.14031e-79	0.465253	0.413	0.22	3.29309e-75	3	Tpi1
2.16036e-79	0.421131	0.594	0.375	3.32392e-75	3	Manf
2.98184e-78	0.389601	0.524	0.304	4.58786e-74	3	Csrnp1
1.06352e-77	0.312758	0.395	0.197	1.63633e-73	3	Psma6
2.61003e-77	0.319308	0.488	0.269	4.0158e-73	3	Ppig
5.03318e-77	0.312337	0.708	0.486	7.74406e-73	3	Tmbim6
1.09648e-76	0.268627	0.747	0.511	1.68704e-72	3	Ostf1
1.62876e-76	0.290809	0.621	0.383	2.50601e-72	3	Psmb2
2.84103e-76	0.323831	0.665	0.428	4.37121e-72	3	Atp5c1
3.63716e-76	0.314484	0.37	0.18	5.59613e-72	3	Lrp1
5.70903e-76	0.307586	0.389	0.193	8.78391e-72	3	Psmb7
8.28068e-76	0.361225	0.35	0.169	1.27407e-71	3	Atp6v1c1
2.16464e-75	0.302521	0.463	0.25	3.33052e-71	3	Lman2
2.16212e-74	0.421395	0.567	0.358	3.32664e-70	3	Ccrl2
1.02457e-73	0.311492	0.52	0.299	1.5764e-69	3	Vdac2
1.02622e-73	0.343256	0.443	0.241	1.57894e-69	3	Xbp1
1.64657e-73	0.541843	0.389	0.204	2.53341e-69	3	Id3
2.32197e-73	0.265422	0.352	0.167	3.57259e-69	3	Adprh
2.72623e-73	0.312942	0.325	0.152	4.19458e-69	3	Psmd11
4.74826e-73	0.271166	0.497	0.276	7.30567e-69	3	Gda
4.82545e-73	0.331488	0.791	0.574	7.42443e-69	3	Eif5a
8.07878e-73	0.297314	0.353	0.171	1.243e-68	3	Igsf6
9.89873e-73	0.309945	0.393	0.202	1.52302e-68	3	Cct8
1.44014e-72	0.286859	0.333	0.156	2.21579e-68	3	Cldnd1
1.91501e-72	0.31967	0.49	0.281	2.94643e-68	3	Atp6v0d1
2.28442e-72	0.260314	0.889	0.727	3.51481e-68	3	Cdc42
1.31428e-71	0.339368	0.334	0.161	2.02215e-67	3	Hck
1.1512e-70	0.288309	0.498	0.281	1.77124e-66	3	Slc15a3
1.80191e-70	0.295775	0.293	0.132	2.77242e-66	3	Ifi35
2.08222e-70	0.283348	0.848	0.631	3.2037e-66	3	Atp5h
5.50854e-70	0.265661	0.333	0.159	8.47545e-66	3	Ufm1
2.38854e-69	0.311238	0.412	0.219	3.67501e-65	3	Ubxn4
3.87713e-69	0.273252	0.46	0.253	5.96536e-65	3	Prkar1a
3.93828e-69	0.321297	0.484	0.279	6.05944e-65	3	M6pr
5.75357e-69	0.292318	0.676	0.451	8.85245e-65	3	Psmb1
8.80137e-69	0.293177	0.264	0.115	1.35418e-64	3	Capn2
1.71933e-68	0.286273	0.598	0.373	2.64536e-64	3	Psma3
5.43012e-68	0.285377	0.422	0.228	8.35478e-64	3	Uqcrc1
6.40445e-68	0.262605	0.256	0.11	9.85389e-64	3	Srp72
8.08277e-68	0.253366	0.861	0.677	1.24362e-63	3	Arpc3
1.0082e-67	0.261011	0.487	0.277	1.55121e-63	3	Skap2
2.16353e-67	0.275605	0.265	0.116	3.32881e-63	3	Ugp2
2.33163e-67	0.424816	0.416	0.23	3.58744e-63	3	Gm6377
5.86571e-67	0.283569	0.501	0.289	9.02498e-63	3	Atp1b3
7.25247e-67	0.336788	0.589	0.383	1.11587e-62	3	Lilr4b
8.1182e-67	0.293887	0.524	0.311	1.24907e-62	3	Arf4
1.27517e-66	0.289554	0.386	0.202	1.96198e-62	3	Txnl1
1.4877e-66	0.320497	0.36	0.183	2.28897e-62	3	Ssr1
1.49935e-66	0.271478	0.423	0.228	2.3069e-62	3	Ndufb6
1.80888e-66	0.270766	0.299	0.139	2.78315e-62	3	Copz1
2.76316e-66	0.292036	0.839	0.623	4.2514e-62	3	Dynll1
2.9353e-66	0.279587	0.443	0.243	4.51625e-62	3	Psmb4
3.64069e-66	0.267156	0.328	0.159	5.60157e-62	3	Nudt21
8.20355e-66	0.389438	0.786	0.594	1.2622e-61	3	Hspa5
1.24819e-65	0.270365	0.687	0.468	1.92047e-61	3	Dad1
1.2483e-65	0.286896	0.675	0.454	1.92064e-61	3	Hnrnpa2b1
2.89119e-65	0.270813	0.504	0.294	4.44838e-61	3	Ube2n
6.03139e-65	0.30826	0.432	0.241	9.27989e-61	3	AI662270
1.03108e-64	0.252885	0.364	0.185	1.58642e-60	3	Mtch2
1.17155e-64	0.256927	0.747	0.524	1.80255e-60	3	Mrpl33
2.62693e-64	0.317705	0.758	0.541	4.0418e-60	3	Zeb2
8.06329e-64	0.250978	0.313	0.151	1.24062e-59	3	Pgd
1.24512e-63	0.290976	0.478	0.278	1.91574e-59	3	Psmd8
1.31029e-63	0.289948	0.304	0.146	2.01602e-59	3	Lgals9
1.35792e-63	0.276121	0.733	0.51	2.08929e-59	3	Atp5g1
2.47485e-63	0.401699	0.547	0.348	3.8078e-59	3	Mif
2.55644e-63	0.302087	0.445	0.251	3.93334e-59	3	Ccdc109b
2.69412e-63	0.345444	0.569	0.363	4.14518e-59	3	Ms4a6b
3.90135e-63	0.292969	0.311	0.152	6.00262e-59	3	Surf4
8.28196e-63	0.279266	0.291	0.135	1.27426e-58	3	Tspan13
1.49176e-62	0.253981	0.806	0.586	2.29523e-58	3	Cox5b
6.21924e-62	0.272153	0.422	0.233	9.56892e-58	3	Psmb10
7.69317e-62	0.28073	0.684	0.47	1.18367e-57	3	Psmb8
6.36366e-61	0.292524	0.38	0.204	9.79113e-57	3	Atp6v1d
9.38096e-61	0.29224	0.859	0.716	1.44335e-56	3	Alox5ap
1.04596e-60	0.294691	0.408	0.227	1.60932e-56	3	Tram1
1.12927e-60	0.292138	0.701	0.489	1.7375e-56	3	Iqgap1
2.64919e-60	0.272625	0.299	0.145	4.07604e-56	3	Rnf115
7.08859e-60	0.253039	0.514	0.313	1.09065e-55	3	Sf3b6
1.78615e-59	0.274733	0.653	0.435	2.74817e-55	3	Bax
2.11217e-59	0.368008	0.906	0.807	3.24978e-55	3	Hspa8
3.93915e-59	0.263207	0.372	0.198	6.06077e-55	3	Hnrnpdl
4.26352e-59	0.437173	0.787	0.595	6.55985e-55	3	Ier3
2.64656e-58	0.261083	0.525	0.323	4.072e-54	3	Tln1
3.57791e-58	0.349099	0.466	0.286	5.50497e-54	3	Cndp2
3.94451e-58	0.259902	0.708	0.492	6.06902e-54	3	Cox7b
1.10917e-57	0.285906	0.366	0.197	1.70656e-53	3	Prkcd
1.13454e-57	0.251526	0.407	0.226	1.74561e-53	3	Hnrnpm
2.03924e-57	0.285575	0.745	0.564	3.13758e-53	3	Hnrnpf
2.77619e-57	0.271276	0.699	0.495	4.27144e-53	3	Hnrnpk
3.60257e-57	0.263888	0.478	0.287	5.54292e-53	3	Vps29
7.47861e-57	0.268769	0.549	0.35	1.15066e-52	3	Atp5a1
1.45273e-56	0.27599	0.64	0.429	2.23517e-52	3	Srsf3
5.1871e-56	0.301586	0.457	0.273	7.98088e-52	3	Ap3s1
9.52823e-56	0.263166	0.715	0.51	1.46601e-51	3	Slc25a3
2.66662e-55	0.268136	0.817	0.595	4.10286e-51	3	Btg1
1.55969e-54	0.501845	0.251	0.118	2.39973e-50	3	AA467197
3.89344e-54	0.252445	0.276	0.134	5.99044e-50	3	Cd93
5.66574e-54	0.254395	0.317	0.164	8.7173e-50	3	Prpf40a
1.27401e-53	0.27362	0.506	0.316	1.96019e-49	3	Cmpk1
3.49137e-53	0.271663	0.863	0.687	5.37182e-49	3	Atp6v0e
5.73797e-53	0.30356	0.759	0.573	8.82843e-49	3	Cd68
1.38642e-52	0.273269	0.425	0.25	2.13315e-48	3	Coro1b
5.26196e-52	0.257405	0.603	0.409	8.09606e-48	3	Tmed9
1.85046e-50	0.252316	0.728	0.529	2.84711e-46	3	Hsp90b1
8.03256e-50	0.267084	0.654	0.447	1.23589e-45	3	Nr4a1
1.97347e-48	0.28362	0.277	0.143	3.03638e-44	3	Ccnd3
3.86738e-47	0.252597	0.7	0.502	5.95035e-43	3	Eif3h
4.54646e-47	0.254981	0.7	0.511	6.99518e-43	3	Rap1a
5.10053e-47	0.290162	0.327	0.183	7.84767e-43	3	Txnrd1
1.35777e-46	0.28855	0.853	0.704	2.08907e-42	3	Sdcbp
2.66953e-45	0.253737	0.54	0.364	4.10735e-41	3	Eif3e
1.05693e-43	0.250621	0.519	0.344	1.6262e-39	3	Gm8730
6.24415e-43	0.252671	0.271	0.144	9.60725e-39	3	Anxa4
9.8064e-42	0.252369	0.295	0.162	1.50881e-37	3	Hk2
4.22625e-40	0.262756	0.38	0.23	6.5025e-36	3	Rilpl2
5.68746e-40	0.251099	0.27	0.146	8.75073e-36	3	Mdm2
2.65871e-38	0.255746	0.764	0.575	4.09069e-34	3	Ifrd1
1.22486e-34	0.432902	0.79	0.637	1.88457e-30	3	Ccl9
2.63335e-34	0.253924	0.418	0.272	4.05167e-30	3	Fcgr1
1.0122e-33	0.276604	0.587	0.434	1.55737e-29	3	Socs3
3.07113e-25	0.361205	0.998	0.997	4.72524e-21	3	Fth1
2.28649e-24	0.339541	0.364	0.252	3.51799e-20	3	Rgs1
0	4.84043	0.89	0.183	0	4	S100a8
0	4.78183	0.864	0.128	0	4	S100a9
0	3.14155	0.536	0.021	0	4	G0s2
0	3.07057	0.375	0.013	0	4	Retnlg
0	2.62152	0.639	0.104	0	4	Ifitm1
0	2.36041	0.54	0.036	0	4	Irg1
0	2.31635	0.553	0.025	0	4	Hdc
0	2.29635	0.307	0.008	0	4	Wfdc21
0	2.19127	0.536	0.1	0	4	Slpi
0	2.17199	0.906	0.514	0	4	S100a11
0	2.11645	0.539	0.058	0	4	Il1r2
0	2.09818	0.805	0.373	0	4	Msrb1
0	1.96725	0.418	0.039	0	4	Trem1
0	1.96203	0.638	0.195	0	4	Tnfaip2
0	1.86152	0.422	0.059	0	4	Cd24a
0	1.80169	0.552	0.153	0	4	Mxd1
0	1.75059	0.715	0.274	0	4	Clec4e
0	1.70466	0.442	0.104	0	4	Lmnb1
0	1.70222	0.358	0.062	0	4	Lrg1
0	1.66865	0.297	0.029	0	4	Hcar2
0	1.65257	0.93	0.455	0	4	Il1b
0	1.63685	0.947	0.707	0	4	Srgn
0	1.60773	0.376	0.079	0	4	Pglyrp1
0	1.53949	0.531	0.153	0	4	Slc7a11
0	1.52848	0.261	0.024	0	4	Ltb
0	1.34191	0.873	0.593	0	4	Btg1
0	0.878703	0.989	0.955	0	4	Tyrobp
6.40301e-303	1.45121	0.318	0.057	9.85167e-299	4	Csf3r
5.03074e-299	1.21836	0.872	0.565	7.74029e-295	4	Cebpb
1.18941e-293	1.67395	0.602	0.243	1.83003e-289	4	Clec4d
7.84304e-289	1.48731	0.524	0.178	1.20673e-284	4	Samsn1
1.47459e-273	1.41259	0.586	0.221	2.2688e-269	4	Cd9
2.33159e-258	1.15824	0.904	0.672	3.58738e-254	4	Cd52
6.02527e-248	1.41882	0.254	0.043	9.27049e-244	4	Slfn1
3.36342e-241	1.37827	0.405	0.117	5.17495e-237	4	Gsr
6.40073e-221	0.923417	0.928	0.809	9.84817e-217	4	Nfkbia
3.99217e-211	1.39885	0.319	0.082	6.14235e-207	4	Mcemp1
1.27106e-197	1.36228	0.324	0.086	1.95565e-193	4	Hp
2.05461e-192	0.665333	0.999	0.997	3.16122e-188	4	Fth1
4.51223e-183	1.46884	0.358	0.117	6.94251e-179	4	Snx20
1.65074e-171	1.21301	0.292	0.079	2.53983e-167	4	Mmp9
8.25248e-167	1.40567	0.406	0.16	1.26973e-162	4	2810474O19Rik
1.40098e-159	1.36534	0.34	0.111	2.15554e-155	4	AA467197
2.43264e-157	1.39379	0.254	0.066	3.74286e-153	4	Igfbp6
6.25433e-154	1.40874	0.462	0.217	9.62291e-150	4	Grina
5.40975e-146	0.794909	0.936	0.907	8.32344e-142	4	Ifitm2
6.25907e-145	1.30232	0.295	0.094	9.6302e-141	4	Slc16a3
1.85729e-131	1.03588	0.759	0.549	2.85763e-127	4	S100a6
7.80771e-130	1.21443	0.303	0.106	1.20129e-125	4	2310001H17Rik
1.17237e-125	1.28064	0.633	0.453	1.80382e-121	4	Gadd45b
2.97288e-111	1.35878	0.555	0.363	4.57408e-107	4	Ccrl2
3.53552e-111	1.36455	0.624	0.469	5.43975e-107	4	Cdk2ap2
3.64551e-108	1.02521	0.548	0.349	5.60899e-104	4	Cd44
3.90361e-107	0.785306	0.811	0.717	6.00609e-103	4	Fxyd5
2.34969e-102	0.660472	0.942	0.814	3.61524e-98	4	Cxcl2
8.00497e-102	0.518651	0.946	0.935	1.23164e-97	4	Eif1
7.26215e-101	0.824148	0.701	0.597	1.11735e-96	4	Plek
1.09895e-100	1.04069	0.516	0.33	1.69084e-96	4	Rnf149
2.15431e-98	1.03941	0.583	0.414	3.31462e-94	4	Cox17
3.18352e-98	0.496749	0.965	0.95	4.89816e-94	4	Pfn1
3.03182e-97	1.03218	0.461	0.254	4.66477e-93	4	Il1rn
1.33122e-93	0.889852	0.751	0.664	2.04821e-89	4	Marcksl1
3.78331e-87	0.896199	0.671	0.564	5.82101e-83	4	Prdx5
1.28096e-81	1.00759	0.64	0.522	1.97088e-77	4	Txn1
4.14262e-80	1.22759	0.561	0.412	6.37383e-76	4	Tnf
1.24138e-72	1.01776	0.346	0.183	1.90999e-68	4	Ccr1
1.12903e-67	1.02555	0.284	0.138	1.73712e-63	4	Pilra
1.66738e-65	0.756387	0.687	0.614	2.56544e-61	4	Lst1
1.55693e-64	1.16659	0.278	0.138	2.39549e-60	4	Cks2
6.14784e-63	0.776414	0.678	0.599	9.45906e-59	4	Pim1
3.27061e-62	0.885732	0.491	0.332	5.03216e-58	4	Klf2
3.61878e-61	0.973406	0.319	0.17	5.56785e-57	4	Cxcr4
6.42679e-61	0.507823	0.801	0.835	9.88825e-57	4	Gabarap
1.99739e-60	0.829281	0.534	0.406	3.07319e-56	4	Pnrc1
1.41078e-51	0.648649	0.627	0.565	2.17063e-47	4	Marcks
4.29304e-49	0.626126	0.65	0.617	6.60528e-45	4	Lcp1
1.42544e-47	0.970127	0.362	0.237	2.19318e-43	4	Vasp
2.35451e-46	0.960919	0.311	0.183	3.62265e-42	4	Ptgs2
2.70368e-45	1.00163	0.254	0.136	4.15988e-41	4	Dusp2
2.92716e-45	0.824672	0.565	0.505	4.50373e-41	4	Litaf
5.15429e-45	0.391689	0.848	0.857	7.93039e-41	4	H3f3a
9.81403e-45	0.304863	0.964	0.964	1.50999e-40	4	Fcer1g
3.41777e-43	0.595794	0.638	0.621	5.25858e-39	4	Mcl1
3.98149e-43	0.874562	0.317	0.196	6.12591e-39	4	Hcst
5.65848e-43	0.883382	0.327	0.208	8.70614e-39	4	Ncf1
4.29551e-42	0.412061	0.796	0.85	6.60908e-38	4	Gng5
4.79346e-42	0.882656	0.547	0.491	7.37522e-38	4	Map1lc3b
7.98635e-41	0.617582	0.565	0.487	1.22878e-36	4	Ier5
3.35624e-40	0.889444	0.593	0.521	5.16391e-36	4	Bcl2a1b
2.23741e-35	0.729272	0.582	0.545	3.44248e-31	4	Mrpl33
2.72892e-35	0.842455	0.371	0.272	4.19871e-31	4	Adipor1
2.77263e-35	0.991234	0.342	0.238	4.26597e-31	4	Plaur
1.30514e-29	0.798809	0.462	0.383	2.0081e-25	4	Ptafr
7.56028e-29	0.739759	0.299	0.204	1.16322e-24	4	Ets2
8.51059e-28	0.572377	0.661	0.7	1.30944e-23	4	D8Ertd738e
2.40184e-27	0.325853	0.782	0.864	3.69547e-23	4	Shfm1
6.76704e-27	0.742592	0.494	0.455	1.04118e-22	4	Rac2
7.63493e-27	0.461643	0.642	0.655	1.17471e-22	4	Nfkbiz
9.58596e-27	0.78403	0.581	0.507	1.4749e-22	4	Ccl3
2.67746e-26	0.795033	0.761	0.858	4.11954e-22	4	Wfdc17
2.87608e-26	0.839109	0.304	0.217	4.42514e-22	4	Ppp1r2
2.95227e-26	0.66722	0.422	0.343	4.54237e-22	4	Nlrp3
2.942e-25	0.51488	0.644	0.686	4.52656e-21	4	Atp6v1g1
3.79849e-25	0.759946	0.344	0.259	5.84436e-21	4	Cd300ld
2.94856e-24	0.598635	0.251	0.157	4.53666e-20	4	Thbs1
6.10729e-24	0.45377	0.654	0.613	9.39667e-20	4	Ier3
5.78616e-23	0.713698	0.374	0.298	8.90259e-19	4	Basp1
3.84732e-20	0.625844	0.295	0.212	5.91949e-16	4	Txnip
8.03845e-20	0.624006	0.396	0.331	1.2368e-15	4	Hmgb2
2.26623e-19	0.467293	0.697	0.69	3.48682e-15	4	Cd14
3.5392e-18	0.688656	0.391	0.321	5.44541e-14	4	Clec4n
1.12444e-17	0.741906	0.378	0.332	1.73007e-13	4	Supt4a
1.73135e-17	0.617124	0.516	0.515	2.66385e-13	4	Tpd52
1.11733e-16	0.597566	0.279	0.208	1.71912e-12	4	Cd33
1.22526e-16	0.459989	0.642	0.694	1.88519e-12	4	Gmfg
7.23905e-16	0.627644	0.406	0.361	1.1138e-11	4	Tnfaip3
8.71054e-16	0.954545	0.29	0.228	1.3402e-11	4	Isg15
1.98412e-15	0.691894	0.399	0.357	3.05277e-11	4	Ehd1
2.38298e-14	0.662812	0.38	0.338	3.66645e-10	4	Snap23
3.77558e-13	0.573224	0.341	0.285	5.80911e-09	4	Stk17b
1.01163e-12	0.660469	0.314	0.264	1.5565e-08	4	Scand1
4.79945e-12	0.619095	0.418	0.4	7.38444e-08	4	Ube2b
5.02703e-12	0.46863	0.595	0.631	7.73459e-08	4	Cd53
6.97591e-12	0.479922	0.552	0.549	1.07331e-07	4	Coro1a
7.23865e-12	0.605683	0.511	0.53	1.11374e-07	4	H2afj
9.14702e-12	0.476475	0.485	0.472	1.40736e-07	4	Bri3
1.89293e-11	0.621478	0.434	0.426	2.91246e-07	4	Ptprc
1.88036e-10	0.47347	0.506	0.503	2.89312e-06	4	C5ar1
2.62377e-10	0.261225	0.723	0.832	4.03693e-06	4	Cox8a
4.47584e-10	0.695809	0.279	0.234	6.88653e-06	4	Rtp4
5.67162e-10	0.625108	0.364	0.337	8.72635e-06	4	Gpsm3
9.29503e-10	0.602055	0.316	0.275	1.43013e-05	4	Nfkbid
2.75315e-09	0.529241	0.412	0.384	4.236e-05	4	Lsp1
4.89722e-09	0.711034	0.342	0.315	7.53486e-05	4	Rhog
1.9314e-07	0.667744	0.401	0.401	0.00297165	4	Taldo1
2.46907e-07	0.404012	0.408	0.389	0.00379891	4	Anxa2
1.44868e-06	0.640571	0.309	0.288	0.0222894	4	Selplg
1.92269e-06	0.35018	0.337	0.305	0.0295825	4	Gngt2
3.05535e-06	0.365721	0.585	0.674	0.0470096	4	Ubl5
7.06912e-239	0.530469	0.997	0.952	1.08765e-234	5	mt-Co1
5.84508e-195	0.612764	0.991	0.971	8.99324e-191	5	Malat1
7.374e-167	0.420703	0.993	0.949	1.13456e-162	5	mt-Co3
2.52932e-151	0.915617	0.673	0.39	3.89162e-147	5	Maf
2.20204e-126	0.33895	0.988	0.957	3.38806e-122	5	mt-Atp6
3.21183e-117	0.699741	0.755	0.519	4.94173e-113	5	F13a1
9.43339e-117	0.413044	0.992	0.984	1.45142e-112	5	Rps29
5.33781e-105	0.659706	0.763	0.543	8.21276e-101	5	Mrc1
2.23988e-101	0.473378	0.945	0.708	3.44628e-97	5	Pf4
6.17432e-98	0.556507	0.756	0.556	9.49981e-94	5	Jun
5.66686e-95	0.778443	0.681	0.477	8.71904e-91	5	Egr1
7.57035e-83	0.499348	0.856	0.761	1.16477e-78	5	Fos
1.26815e-80	0.596785	0.745	0.604	1.95117e-76	5	Dab2
2.20932e-79	0.491459	0.903	0.883	3.39926e-75	5	Rpl35
2.16945e-78	0.396888	0.96	0.937	3.33791e-74	5	Rps28
1.2223e-76	0.761733	0.468	0.262	1.88064e-72	5	Lyve1
5.18785e-71	0.293522	0.938	0.913	7.98203e-67	5	mt-Co2
5.69775e-70	0.667932	0.679	0.471	8.76656e-66	5	Ccl8
4.626e-63	0.777325	0.415	0.235	7.11757e-59	5	Cd163
3.57602e-62	0.364485	0.868	0.845	5.50207e-58	5	mt-Nd4
2.48462e-56	0.566506	0.876	0.846	3.82283e-52	5	Wfdc17
2.00225e-54	0.258552	0.98	0.967	3.08066e-50	5	Rpl37a
4.30613e-54	0.786405	0.403	0.252	6.62542e-50	5	mt-Nd4l
1.69331e-53	0.267348	0.958	0.807	2.60532e-49	5	Sepp1
4.31121e-50	0.282932	0.897	0.881	6.63323e-46	5	mt-Cytb
1.68363e-46	0.264295	0.935	0.908	2.59043e-42	5	mt-Nd1
7.54764e-46	0.346973	0.668	0.474	1.16128e-41	5	Folr2
7.78654e-46	0.633021	0.323	0.18	1.19804e-41	5	Clec4a2
2.79998e-45	0.28385	0.958	0.791	4.30805e-41	5	C1qc
2.06592e-43	0.352415	0.876	0.837	3.17862e-39	5	Xist
7.66305e-38	0.549726	0.321	0.19	1.17904e-33	5	Tmcc1
8.34673e-38	0.470813	0.539	0.396	1.28423e-33	5	Ltc4s
1.30201e-36	0.265549	0.951	0.898	2.00327e-32	5	Ifi27l2a
7.65732e-34	0.563876	0.499	0.386	1.17815e-29	5	Mef2c
8.05822e-34	0.444229	0.342	0.209	1.23984e-29	5	Txnip
2.80094e-33	0.528469	0.487	0.355	4.30952e-29	5	Cd36
3.51419e-33	0.515934	0.491	0.363	5.40693e-29	5	Cfh
1.12365e-32	0.541546	0.387	0.261	1.72885e-28	5	Wwp1
2.06088e-31	0.441266	0.639	0.565	3.17088e-27	5	Marcks
8.31903e-29	0.361112	0.577	0.443	1.27997e-24	5	Cbr2
3.89724e-26	0.572902	0.532	0.461	5.99629e-22	5	Gm10116
2.45601e-25	0.671568	0.268	0.169	3.77881e-21	5	Hspa1b
2.23604e-24	0.418583	0.63	0.556	3.44038e-20	5	Zfp36l1
6.69888e-24	0.293098	0.657	0.561	1.03069e-19	5	Pltp
2.24459e-23	0.442529	0.434	0.334	3.45352e-19	5	Nrp1
7.32157e-23	0.437547	0.5	0.409	1.1265e-18	5	Mafb
4.41571e-22	0.355159	0.705	0.706	6.794e-18	5	mt-Nd2
1.45066e-21	0.455889	0.272	0.178	2.23199e-17	5	Frmd4b
1.71479e-21	0.3528	0.683	0.656	2.63838e-17	5	Klf6
5.82804e-21	0.335292	0.489	0.382	8.96701e-17	5	Hspa1a
8.10853e-21	0.539775	0.471	0.403	1.24758e-16	5	Mbnl1
6.1984e-20	0.432101	0.526	0.464	9.53685e-16	5	Cltc
9.39514e-20	0.463408	0.401	0.305	1.44554e-15	5	C4b
9.71092e-19	0.389376	0.265	0.176	1.49412e-14	5	Fcna
2.09427e-18	0.405747	0.552	0.504	3.22224e-14	5	Ahnak
5.58202e-18	0.494649	0.466	0.403	8.5885e-14	5	Gm10076
1.16156e-17	0.275077	0.577	0.495	1.78717e-13	5	Fcgrt
2.93254e-17	0.52019	0.403	0.328	4.51201e-13	5	Abca1
4.36995e-17	0.519268	0.319	0.239	6.7236e-13	5	Mndal
4.08282e-16	0.347043	0.596	0.562	6.28183e-12	5	Zeb2
5.26533e-16	0.446633	0.392	0.315	8.10124e-12	5	Stab1
8.08573e-16	0.406511	0.511	0.446	1.24407e-11	5	AI607873
2.99545e-15	0.272044	0.744	0.769	4.60881e-11	5	Calm2
3.79281e-15	0.267913	0.578	0.518	5.83562e-11	5	Ms4a7
6.59396e-15	0.473532	0.284	0.211	1.01455e-10	5	Mtss1
4.84196e-14	0.345825	0.612	0.586	7.44984e-10	5	Neat1
3.63499e-13	0.450338	0.367	0.308	5.5928e-09	5	mt-Nd5
4.91388e-13	0.350058	0.455	0.398	7.56049e-09	5	Ehd4
4.55922e-12	0.402711	0.367	0.295	7.01482e-08	5	Clec10a
6.52797e-12	0.434104	0.27	0.207	1.00439e-07	5	Zfhx3
7.63052e-12	0.452097	0.376	0.312	1.17403e-07	5	Ifi203
6.02039e-11	0.292974	0.578	0.564	9.26297e-07	5	Fcgr2b
1.19211e-10	0.377139	0.327	0.269	1.83419e-06	5	Tcf4
8.34934e-10	0.282313	0.636	0.636	1.28463e-05	5	Atpif1
6.32453e-09	0.300396	0.479	0.426	9.73093e-05	5	Igf1
6.98191e-09	0.402154	0.347	0.303	0.000107424	5	Tmco1
9.56476e-09	0.287975	0.378	0.317	0.000147163	5	Fxyd2
1.30879e-08	0.458158	0.306	0.261	0.00020137	5	Dync1i2
1.31793e-08	0.353391	0.366	0.318	0.000202777	5	Ly96
7.99714e-08	0.254116	0.588	0.606	0.00123044	5	Dbi
1.17404e-07	0.407442	0.401	0.362	0.00180638	5	BC005537
1.93124e-07	0.332821	0.477	0.471	0.00297141	5	Son
1.22384e-06	0.289428	0.3	0.253	0.01883	5	Rnase4
1.34148e-06	0.358631	0.345	0.307	0.02064	5	Rbpj
1.61166e-06	0.298492	0.433	0.401	0.024797	5	Klf4
2.46604e-06	0.311084	0.398	0.371	0.0379425	5	Ncl
2.82862e-06	0.256235	0.626	0.672	0.0435211	5	Morf4l1
2.36744e-114	0.308382	0.999	0.999	3.64254e-110	6	Tmsb4x
1.54511e-107	0.497866	0.949	0.812	2.37731e-103	6	C1qb
9.48659e-105	0.504312	0.933	0.795	1.45961e-100	6	C1qa
1.69397e-73	0.400125	0.987	0.951	2.60634e-69	6	Lyz2
1.4505e-52	0.351763	0.912	0.797	2.23174e-48	6	C1qc
1.64071e-38	0.348486	0.876	0.891	2.52439e-34	6	Rps17
2.44241e-36	0.313898	0.971	0.967	3.75789e-32	6	Cst3
2.59789e-35	0.300331	0.863	0.909	3.99712e-31	6	Ppia
1.55481e-34	0.316994	0.956	0.953	2.39224e-30	6	Rplp1
1.92374e-34	0.308773	0.933	0.933	2.95987e-30	6	Itm2b
5.95082e-33	0.287615	0.871	0.905	9.15592e-29	6	Rpl11
1.51616e-29	0.273727	0.886	0.904	2.33277e-25	6	Rpl6
1.23165e-26	0.47665	0.651	0.612	1.89502e-22	6	Cd81
1.70457e-26	0.28776	0.867	0.902	2.62265e-22	6	Rps15
7.68358e-26	0.257288	0.916	0.934	1.1822e-21	6	Rpl13a
1.36505e-25	0.423869	0.81	0.722	2.10027e-21	6	Pf4
6.17777e-25	0.40263	0.862	0.868	9.50512e-21	6	Cd74
3.9796e-24	0.464003	0.648	0.649	6.12301e-20	6	Tmem176b
4.52535e-23	0.333494	0.824	0.869	6.9627e-19	6	Rpl31
1.63448e-21	0.280632	0.844	0.888	2.51481e-17	6	Rpl35
3.78395e-20	0.501248	0.693	0.683	5.82199e-16	6	H2-Eb1
6.70629e-20	0.278793	0.87	0.906	1.03183e-15	6	Rpl23a
1.79496e-18	0.452025	0.913	0.902	2.76173e-14	6	Ifi27l2a
1.15732e-16	0.419009	0.713	0.708	1.78065e-12	6	H2-Aa
1.6766e-16	0.444827	0.623	0.637	2.57961e-12	6	Atpif1
1.85486e-16	0.529218	0.561	0.562	2.85389e-12	6	Aif1
2.04309e-16	0.303886	0.782	0.841	3.1435e-12	6	Rpl36a
8.55357e-15	0.343481	0.72	0.75	1.31605e-10	6	Lgals1
1.28794e-14	0.446438	0.726	0.752	1.98163e-10	6	H2-Ab1
4.32384e-14	0.515488	0.52	0.519	6.65266e-10	6	Tmem176a
1.14171e-13	0.284939	0.776	0.847	1.75664e-09	6	Rps20
2.59343e-11	0.487227	0.306	0.245	3.99025e-07	6	Tnfaip8l2
6.14305e-11	0.260047	0.765	0.845	9.45169e-07	6	Rps21
3.47246e-08	0.324735	0.649	0.708	0.000534273	6	Ptpn18
3.85438e-08	0.418822	0.46	0.448	0.000593034	6	Fcrls
2.52604e-07	0.445732	0.474	0.506	0.00388657	6	H2-DMa
1.27963e-06	0.300189	0.601	0.658	0.0196884	6	Fcgr3
1.55936e-06	0.379561	0.604	0.651	0.0239923	6	Rgs10
2.15844e-06	0.488656	0.445	0.455	0.0332098	6	Cbr2
0	1.78819	0.539	0.078	0	7	Cd209a
0	1.51805	0.431	0.007	0	7	Klrd1
0	1.19114	0.419	0.019	0	7	H2-DMb2
0	1.16936	0.964	0.452	0	7	Tmsb10
0	1.16867	0.577	0.105	0	7	Avpi1
0	0.924776	0.27	0.015	0	7	Ramp3
0	0.868178	0.315	0.005	0	7	H2-Oa
0	0.780887	0.301	0.025	0	7	Gpr171
0	0.75451	0.255	0.013	0	7	Grasp
0	0.746295	0.251	0.007	0	7	Klrk1
0	0.649641	0.257	0.011	0	7	Klrb1b
2.96701e-305	0.905672	0.655	0.157	4.56505e-301	7	Cytip
5.82731e-293	0.940363	0.571	0.122	8.9659e-289	7	Napsa
2.60297e-288	0.928852	0.573	0.128	4.00493e-284	7	Tspan13
2.77767e-270	1.19391	0.732	0.256	4.27372e-266	7	Syngr2
1.77855e-267	0.929469	0.575	0.137	2.73648e-263	7	Bhlhe40
4.02421e-260	0.719037	0.341	0.049	6.19166e-256	7	Plscr1
7.22547e-248	0.934573	0.585	0.151	1.11171e-243	7	Traf1
1.55195e-246	1.01714	0.858	0.36	2.38783e-242	7	Lsp1
4.12356e-237	0.855841	0.448	0.093	6.34451e-233	7	Nr4a3
1.91544e-219	1.10769	0.52	0.134	2.9471e-215	7	Tnip3
7.15516e-209	0.734582	0.42	0.086	1.10089e-204	7	Il1r2
2.52865e-207	1.01998	0.823	0.364	3.89059e-203	7	S100a4
9.13736e-207	1.27862	0.51	0.135	1.40587e-202	7	Ifitm1
2.41015e-204	0.579645	0.926	0.53	3.70826e-200	7	S100a11
2.67438e-204	0.731525	0.962	0.758	4.11479e-200	7	Rpsa
1.38358e-198	0.614666	0.316	0.054	2.12878e-194	7	Itgb7
1.09363e-196	1.03912	0.294	0.048	1.68266e-192	7	Tbc1d4
1.11932e-196	0.68605	0.43	0.097	1.72218e-192	7	Runx3
2.98716e-193	1.01637	0.772	0.362	4.59604e-189	7	Gm2a
8.67261e-193	0.94525	0.94	0.76	1.33437e-188	7	H2afz
5.50485e-190	0.796887	0.42	0.096	8.46976e-186	7	Ccnd2
7.15427e-185	0.489094	0.994	0.942	1.10076e-180	7	Rpl13
1.75555e-181	0.594168	0.977	0.865	2.70109e-177	7	Rps7
2.2202e-181	0.764817	0.961	0.702	3.416e-177	7	Sub1
3.47432e-178	0.545036	0.985	0.905	5.34558e-174	7	Rps6
6.13953e-178	0.726616	0.959	0.679	9.44627e-174	7	Cd52
2.1083e-175	0.599657	0.983	0.862	3.24383e-171	7	Rplp0
1.67564e-173	0.498171	0.992	0.943	2.57815e-169	7	Rps19
1.40569e-172	0.47231	0.989	0.945	2.16279e-168	7	Rps16
9.15336e-172	0.525888	0.986	0.888	1.40834e-167	7	Rpl14
1.3915e-169	0.523755	0.992	0.921	2.14096e-165	7	Rps18
1.51451e-169	0.784091	0.927	0.782	2.33022e-165	7	Atox1
3.23552e-169	0.850416	0.925	0.67	4.97816e-165	7	H2-Eb1
3.57197e-168	0.830115	0.935	0.695	5.49583e-164	7	H2-Aa
5.55965e-152	0.851462	0.925	0.74	8.55408e-148	7	H2-Ab1
3.87093e-151	0.895212	0.721	0.351	5.95582e-147	7	Ifi30
4.23963e-148	0.472228	0.989	0.895	6.5231e-144	7	Rpl19
6.71143e-148	0.450394	0.995	0.942	1.03262e-143	7	Rps11
9.57266e-146	0.731721	0.614	0.243	1.47285e-141	7	H2afy
1.15006e-145	0.402674	0.253	0.045	1.76949e-141	7	Itgax
8.32185e-145	0.488008	0.992	0.923	1.2804e-140	7	Rps15a
2.55089e-144	0.614399	0.94	0.763	3.92479e-140	7	Rpl4
2.00877e-143	0.743202	0.569	0.21	3.09069e-139	7	Plbd1
6.8043e-141	0.726188	0.95	0.862	1.04691e-136	7	Cd74
2.08513e-139	0.506491	0.992	0.932	3.20818e-135	7	Rpl39
4.21638e-138	0.535745	0.98	0.862	6.48733e-134	7	Rps26
9.97865e-138	0.427656	0.994	0.952	1.53531e-133	7	Rps27a
6.41689e-134	0.758925	0.411	0.117	9.87303e-130	7	AA467197
1.27704e-133	0.437723	0.992	0.905	1.96485e-129	7	Rps3a1
1.33628e-132	0.577799	0.27	0.056	2.056e-128	7	4930523C07Rik
1.65236e-132	0.713317	0.581	0.222	2.54233e-128	7	Bcl2a1d
1.36959e-131	0.520678	0.964	0.824	2.10725e-127	7	Rpl18
4.00669e-131	0.493509	0.305	0.071	6.1647e-127	7	Olfm1
4.29789e-131	0.473489	0.98	0.906	6.61273e-127	7	Rpl17
3.9723e-126	0.458255	0.981	0.885	6.11178e-122	7	Rpl8
5.19442e-126	0.591635	0.328	0.084	7.99214e-122	7	Pkib
6.0322e-126	0.435911	0.992	0.934	9.28115e-122	7	Rpl32
1.27266e-124	0.373028	0.997	0.984	1.95811e-120	7	Rpl41
1.3738e-124	0.786053	0.768	0.43	2.11373e-120	7	H2-DMb1
6.20149e-124	0.685268	0.568	0.228	9.54162e-120	7	Cnn2
1.35654e-123	0.465129	0.98	0.899	2.08717e-119	7	Rpl21
7.5197e-122	0.429827	0.992	0.929	1.15698e-117	7	Rpl13a
1.37383e-116	0.595745	0.404	0.125	2.11377e-112	7	Dusp5
1.46049e-115	0.409384	0.986	0.914	2.24711e-111	7	Rps5
8.35742e-115	0.559389	0.903	0.55	1.28587e-110	7	S100a6
9.17398e-115	0.519531	0.429	0.14	1.41151e-110	7	Gpr132
3.11462e-114	0.417683	0.982	0.905	4.79215e-110	7	Rps4x
3.1788e-112	0.419894	0.986	0.93	4.8909e-108	7	Rps24
5.50772e-112	0.415473	0.978	0.906	8.47417e-108	7	Rps13
1.21451e-111	0.650154	0.796	0.487	1.86865e-107	7	H2-DMa
6.67194e-111	0.400142	0.983	0.903	1.02654e-106	7	Rpl9
9.92303e-110	0.466245	0.954	0.846	1.52676e-105	7	Rps2
1.92577e-109	0.383808	0.978	0.919	2.96298e-105	7	Rps8
1.52532e-108	0.636853	0.365	0.112	2.34686e-104	7	Pmaip1
6.44588e-108	0.817726	0.399	0.133	9.91764e-104	7	Tmem123
2.77208e-107	0.386578	0.99	0.897	4.26512e-103	7	Rpl11
3.11754e-107	0.447631	0.973	0.853	4.79665e-103	7	Rps10
3.32933e-106	0.434205	0.977	0.895	5.12251e-102	7	Sh3bgrl3
3.4726e-106	0.542969	0.424	0.143	5.34295e-102	7	Ccnd3
7.9576e-104	0.546027	0.915	0.705	1.22436e-99	7	Rpl12
7.19552e-103	0.360738	0.984	0.92	1.1071e-98	7	Rpl27a
1.02469e-102	0.39216	0.99	0.949	1.57659e-98	7	Pfn1
1.56923e-102	0.383277	1	0.999	2.41442e-98	7	Tmsb4x
3.26408e-102	0.387918	0.983	0.898	5.02212e-98	7	Rpl6
3.48782e-100	0.5809	0.833	0.557	5.36635e-96	7	Eef1g
6.80596e-98	0.519255	0.352	0.112	1.04716e-93	7	Map4k4
4.4761e-97	0.383109	0.981	0.904	6.88693e-93	7	Rps3
1.856e-96	0.358336	0.981	0.937	2.85564e-92	7	Rplp2
1.03453e-94	0.418471	0.96	0.859	1.59172e-90	7	Rpl28
7.35964e-93	0.36368	0.994	0.959	1.13235e-88	7	Rpl18a
5.59866e-91	0.335841	0.332	0.103	8.6141e-87	7	Fgr
1.03822e-90	0.387189	0.985	0.894	1.5974e-86	7	Rps15
3.23915e-90	0.605425	0.786	0.477	4.98376e-86	7	Psmb8
3.30147e-90	0.368542	0.978	0.899	5.07965e-86	7	Rpl23a
4.06943e-90	0.671079	0.962	0.868	6.26123e-86	7	Crip1
4.32886e-90	0.342203	0.987	0.931	6.66038e-86	7	Rpl23
5.91708e-90	0.483747	0.324	0.102	9.10402e-86	7	Il2rg
1.2229e-89	0.529984	0.958	0.862	1.88155e-85	7	Actg1
1.80679e-89	0.599467	0.396	0.144	2.77993e-85	7	Nr4a2
2.23904e-89	0.326843	0.987	0.922	3.44498e-85	7	Rps25
2.56549e-89	0.451629	0.932	0.735	3.94727e-85	7	Rpl27
9.54315e-87	0.314847	0.997	0.956	1.46831e-82	7	Rps9
1.6711e-84	0.538181	0.453	0.183	2.57115e-80	7	Limd2
1.13388e-83	0.310147	0.983	0.93	1.74459e-79	7	Rpl26
1.4526e-83	0.279946	0.992	0.951	2.23497e-79	7	Rps23
1.48168e-82	0.327503	0.802	0.484	2.27971e-78	7	Il1b
5.00817e-82	0.438853	0.945	0.809	7.70557e-78	7	Rpl3
5.82257e-82	0.419782	0.957	0.829	8.9586e-78	7	Rpl36a
9.5739e-82	0.579659	0.255	0.073	1.47304e-77	7	Pxdc1
5.14175e-81	0.665229	0.304	0.098	7.9111e-77	7	Vps37b
1.94246e-80	0.418361	0.524	0.233	2.98866e-76	7	Vasp
4.5366e-80	0.496387	0.572	0.274	6.98002e-76	7	Selplg
8.1209e-80	0.649834	0.54	0.249	1.24948e-75	7	Rgs1
1.8431e-79	0.506191	0.407	0.16	2.83579e-75	7	Tuba1a
2.3855e-77	0.369786	0.965	0.877	3.67033e-73	7	Eef1a1
2.77461e-75	0.451425	0.868	0.618	4.26901e-71	7	Sec61b
2.37679e-74	0.514918	0.691	0.374	3.65693e-70	7	Anxa2
2.46443e-74	0.472192	0.82	0.56	3.79178e-70	7	Rbm3
3.59255e-74	0.393816	0.274	0.087	5.5275e-70	7	Myo1g
5.07573e-73	0.372122	0.265	0.083	7.80953e-69	7	Med30
2.05394e-72	0.349437	0.282	0.091	3.1602e-68	7	Alcam
9.77269e-72	0.457462	0.644	0.347	1.50363e-67	7	Gm8730
1.08984e-71	0.416469	0.776	0.488	1.67683e-67	7	Mrpl52
3.30586e-71	0.320313	0.976	0.885	5.08639e-67	7	Rpl24
3.6319e-71	0.515738	0.664	0.373	5.58805e-67	7	Rel
8.23159e-71	0.315811	0.329	0.116	1.26651e-66	7	Nfkbie
1.75815e-70	0.436406	0.826	0.57	2.70509e-66	7	Rpl15
4.15281e-70	0.352008	0.263	0.083	6.38951e-66	7	Gosr2
4.91191e-70	0.255046	0.995	0.98	7.55747e-66	7	Fau
9.47154e-70	0.427157	0.889	0.653	1.45729e-65	7	Gnb2l1
7.25057e-68	0.311188	0.281	0.093	1.11557e-63	7	Smim3
1.16628e-67	0.332249	0.997	0.978	1.79444e-63	7	Rps27
1.37962e-66	0.467091	0.535	0.27	2.12268e-62	7	Mpc1
1.53844e-65	0.369921	0.966	0.834	2.36705e-61	7	Rps20
2.82914e-65	0.425353	0.776	0.509	4.35291e-61	7	Eef1b2
4.00161e-65	0.440365	0.688	0.4	6.15688e-61	7	Cd47
1.9228e-64	0.382531	0.322	0.121	2.95843e-60	7	Got1
3.52758e-64	0.359957	0.28	0.097	5.42754e-60	7	Eva1b
1.20959e-63	0.254845	0.994	0.952	1.86108e-59	7	Rps14
4.74354e-63	0.272536	0.987	0.93	7.29841e-59	7	Rpl34
9.47271e-63	0.33102	0.266	0.09	1.45747e-58	7	Cbfa2t3
2.88334e-62	0.342187	0.292	0.104	4.43631e-58	7	Ccnd1
3.92971e-62	0.439764	0.567	0.291	6.04625e-58	7	Basp1
5.25369e-62	0.334673	0.291	0.105	8.08333e-58	7	St3gal4
7.12174e-62	0.384057	0.551	0.278	1.09575e-57	7	Hnrnpa1
3.43294e-61	0.346229	0.944	0.817	5.28192e-57	7	Rpl10a
6.84296e-61	0.432912	0.275	0.098	1.05286e-56	7	Ppdpf
7.70197e-61	0.269399	0.982	0.933	1.18502e-56	7	Rpl10
6.6495e-60	0.279413	0.991	0.956	1.02309e-55	7	Rpl37
1.23725e-59	0.378681	0.866	0.654	1.90363e-55	7	Btf3
9.20309e-59	0.438516	0.314	0.12	1.41599e-54	7	Ms4a4c
1.12701e-58	0.339343	0.934	0.79	1.73402e-54	7	Rpl22
3.34516e-58	0.418374	0.301	0.116	5.14686e-54	7	Pik3r1
3.53282e-58	0.383814	0.841	0.608	5.4356e-54	7	Rpl5
4.57641e-58	0.378599	0.309	0.12	7.04127e-54	7	Agpat4
1.85415e-57	0.350591	0.466	0.218	2.85279e-53	7	Lrrfip1
1.48171e-56	0.339331	0.297	0.112	2.27975e-52	7	Dock10
1.69518e-56	0.357645	0.811	0.534	2.60821e-52	7	Coro1a
1.12457e-55	0.450876	0.661	0.408	1.73026e-51	7	Ywhah
2.47435e-55	0.378368	0.638	0.357	3.80704e-51	7	Gm11808
3.40331e-55	0.41664	0.464	0.228	5.23633e-51	7	Ptms
3.02451e-54	0.32197	0.96	0.841	4.65352e-50	7	Ptma
4.29115e-54	0.342752	0.521	0.267	6.60237e-50	7	Nap1l1
5.58126e-53	0.372815	0.539	0.287	8.58733e-49	7	Gm9493
1.68068e-52	0.444105	0.688	0.439	2.5859e-48	7	Eif3f
2.00108e-52	0.402356	0.519	0.272	3.07886e-48	7	Nfkb1
2.00339e-52	0.289456	0.976	0.909	3.08242e-48	7	Rpl36
6.28278e-52	0.305086	0.958	0.872	9.66668e-48	7	Rps12
7.12975e-52	0.457282	0.49	0.26	1.09698e-47	7	Ckb
8.33193e-52	0.287351	0.964	0.86	1.28195e-47	7	Rpl31
1.74385e-51	0.39835	0.379	0.171	2.68309e-47	7	Arl8b
1.07434e-50	0.29232	0.263	0.098	1.65298e-46	7	Fam107b
2.34052e-50	0.346766	0.733	0.461	3.60113e-46	7	Psmb1
2.34115e-50	0.330537	0.37	0.166	3.6021e-46	7	Csf2rb
2.95259e-50	0.363422	0.675	0.413	4.54286e-46	7	Tpm4
4.01084e-50	0.278279	0.953	0.828	6.17107e-46	7	Rpl7
5.65617e-50	0.319667	0.948	0.829	8.70259e-46	7	Rpl30
1.27736e-49	0.319075	0.461	0.225	1.96534e-45	7	Lsm6
1.28189e-49	0.386683	0.278	0.11	1.97232e-45	7	Ramp1
1.78326e-49	0.396577	0.744	0.51	2.74372e-45	7	Ndufa6
1.14462e-48	0.353374	0.435	0.212	1.76112e-44	7	Prdx6
3.54617e-48	0.342048	0.53	0.288	5.45614e-44	7	Set
4.16531e-47	0.38139	0.874	0.683	6.40875e-43	7	Rpl22l1
4.62224e-47	0.311466	0.975	0.88	7.11178e-43	7	Rpl35
6.12173e-47	0.2827	0.346	0.153	9.4189e-43	7	Baz1a
7.60792e-47	0.311454	0.317	0.136	1.17056e-42	7	Edem1
7.65348e-47	0.280652	0.926	0.731	1.17756e-42	7	Atp5e
1.36217e-46	0.389386	0.59	0.347	2.09583e-42	7	Psme1
6.3487e-46	0.295791	0.936	0.8	9.7681e-42	7	Rpl29
9.73026e-46	0.303612	0.915	0.748	1.4971e-41	7	Rpl36al
1.3117e-45	0.266876	0.254	0.098	2.01818e-41	7	Chd7
1.77508e-45	0.381594	0.805	0.586	2.73113e-41	7	Eif5a
2.68096e-45	0.2514	0.688	0.415	4.12493e-41	7	Cox17
2.76136e-45	0.293715	0.906	0.73	4.24862e-41	7	Naca
2.93683e-45	0.390198	0.464	0.248	4.51861e-41	7	Ubald2
1.07725e-44	0.333122	0.73	0.489	1.65746e-40	7	Atp5d
1.08046e-44	0.301552	0.404	0.197	1.6624e-40	7	H13
4.67363e-44	0.256395	0.956	0.851	7.19085e-40	7	H3f3a
8.9321e-44	0.31181	0.706	0.455	1.37429e-39	7	Rpl23a-ps3
9.88333e-44	0.334449	0.769	0.525	1.52065e-39	7	Pabpc1
1.33346e-43	0.316013	0.677	0.414	2.05166e-39	7	Snrpf
1.56082e-43	0.308412	0.429	0.215	2.40148e-39	7	Taf10
1.88958e-43	0.466524	0.941	0.816	2.90731e-39	7	Calm1
2.67755e-43	0.35627	0.815	0.619	4.11967e-39	7	Smdt1
6.71146e-43	0.340244	0.672	0.437	1.03263e-38	7	Ldha
6.79501e-43	0.274392	0.977	0.916	1.04548e-38	7	Rpl38
1.19411e-42	0.309991	0.883	0.708	1.83726e-38	7	Rpl7a
1.80394e-42	0.309038	0.744	0.495	2.77554e-38	7	Cox5a
4.21535e-42	0.41594	0.427	0.222	6.48574e-38	7	Hilpda
6.98275e-42	0.288834	0.683	0.427	1.07437e-37	7	Snrpd2
1.32326e-41	0.275203	0.413	0.207	2.03597e-37	7	Rpl13-ps3
2.07776e-41	0.338469	0.614	0.374	3.19684e-37	7	Gnas
3.66808e-41	0.285132	0.581	0.344	5.64371e-37	7	Calm3
3.69276e-41	0.303788	0.754	0.527	5.68168e-37	7	Eif3k
4.16287e-41	0.286575	0.554	0.312	6.40499e-37	7	Rnh1
4.24057e-41	0.334613	0.596	0.368	6.52454e-37	7	Fam49b
5.71478e-41	0.312621	0.653	0.413	8.79277e-37	7	Hspe1
1.34147e-40	0.314881	0.53	0.298	2.06398e-36	7	Uba52
4.0942e-40	0.526052	0.83	0.651	6.29934e-36	7	Rps27l
5.8646e-40	0.270562	0.694	0.448	9.02327e-36	7	Msn
1.43331e-39	0.301516	0.476	0.258	2.20529e-35	7	Rpl9-ps6
1.47579e-39	0.306028	0.593	0.349	2.27065e-35	7	Cycs
2.00505e-39	0.442343	0.595	0.367	3.08497e-35	7	Psme2
7.839e-39	0.359139	0.386	0.196	1.20611e-34	7	Etv3
7.95513e-39	0.267683	0.556	0.324	1.22398e-34	7	Pgls
8.81331e-39	0.262436	0.328	0.153	1.35602e-34	7	Rps26-ps1
1.09361e-38	0.281415	0.685	0.447	1.68262e-34	7	Snrpg
1.57791e-38	0.284939	0.52	0.3	2.42777e-34	7	Eif3i
1.62325e-38	0.28608	0.818	0.609	2.49754e-34	7	Btg1
1.7489e-38	0.266974	0.61	0.367	2.69086e-34	7	Prelid1
2.10703e-38	0.28372	0.489	0.273	3.24188e-34	7	Rpl6l
6.18752e-38	0.292504	0.717	0.476	9.52012e-34	7	Wdr89
7.84519e-38	0.271057	0.333	0.158	1.20706e-33	7	Npm3
8.88199e-38	0.281032	0.931	0.816	1.36658e-33	7	Myl6
1.00954e-37	0.250976	0.305	0.139	1.55327e-33	7	Rala
1.47137e-37	0.271168	0.346	0.166	2.26384e-33	7	Emb
1.52405e-37	0.433667	0.994	0.979	2.3449e-33	7	Actb
4.62493e-37	0.255512	0.259	0.113	7.11591e-33	7	Ezr
5.12041e-37	0.294132	0.462	0.255	7.87826e-33	7	Ikbkb
6.36756e-37	0.346087	0.592	0.371	9.79713e-33	7	Eif3e
8.49063e-37	0.255803	0.345	0.168	1.30637e-32	7	Nudt21
1.06116e-36	0.275177	0.685	0.441	1.6327e-32	7	Atp5c1
1.65555e-36	0.263748	0.322	0.155	2.54722e-32	7	Purb
2.4172e-36	0.279418	0.299	0.139	3.7191e-32	7	Hsd17b10
4.55666e-36	0.35602	0.275	0.124	7.01088e-32	7	Lmo4
7.03117e-36	0.288321	0.388	0.203	1.08182e-31	7	Psmb9
1.4281e-35	0.332467	0.253	0.111	2.19728e-31	7	Arl5c
2.62911e-35	0.299381	0.821	0.614	4.04514e-31	7	Eef2
4.12599e-35	0.279595	0.801	0.569	6.34825e-31	7	Rps27rt
4.30418e-35	0.31792	0.256	0.113	6.62241e-31	7	St8sia4
5.42706e-35	0.287718	0.739	0.511	8.35008e-31	7	Eif3h
5.75436e-35	0.268173	0.251	0.11	8.85365e-31	7	Pvr
1.55643e-34	0.265653	0.615	0.385	2.39472e-30	7	Cnbp
2.40527e-34	0.264132	0.415	0.226	3.70075e-30	7	Rwdd1
2.49561e-34	0.296767	0.675	0.444	3.83974e-30	7	Ccdc12
2.84028e-34	0.385935	0.332	0.169	4.37006e-30	7	Crem
3.07074e-34	0.274123	0.395	0.212	4.72464e-30	7	Emc6
1.19691e-33	0.280853	0.613	0.392	1.84156e-29	7	Erh
4.15263e-32	0.27463	0.719	0.504	6.38924e-28	7	Cox7b
6.0195e-32	0.25238	0.679	0.458	9.26161e-28	7	Rps12-ps3
9.64234e-32	0.374889	0.372	0.202	1.48357e-27	7	Samsn1
2.38042e-31	0.299017	0.857	0.719	3.66252e-27	7	Fxyd5
5.4236e-31	0.265974	0.301	0.151	8.34475e-27	7	Eif1ax
3.84333e-29	0.258521	0.695	0.467	5.91335e-25	7	Hnrnpa3
2.27987e-28	0.38558	0.543	0.353	3.5078e-24	7	Wnk1
1.69119e-26	0.259089	0.762	0.571	2.60206e-22	7	Myl12a
2.66089e-26	0.265937	0.505	0.323	4.09404e-22	7	Ubl3
1.5411e-25	0.25778	0.846	0.694	2.37114e-21	7	Tspo
6.35653e-25	0.261447	0.641	0.448	9.78015e-21	7	Rac2
1.08059e-24	0.275701	0.752	0.554	1.6626e-20	7	S100a10
4.51066e-24	0.265686	0.436	0.272	6.9401e-20	7	Mdh2
6.93111e-24	0.264729	0.431	0.263	1.06642e-19	7	Arl6ip5
7.328e-24	0.295616	0.688	0.48	1.12749e-19	7	Dad1
1.93979e-23	0.317898	0.35	0.204	2.98456e-19	7	Tnfsf9
1.06901e-21	0.580827	0.317	0.186	1.64478e-17	7	Fabp5
3.46853e-20	0.339961	0.618	0.466	5.33668e-16	7	Cxcl16
2.44566e-19	0.253481	0.529	0.351	3.76289e-15	7	Gltscr2
7.26278e-19	0.293865	0.738	0.574	1.11745e-14	7	Tagln2
7.99154e-19	0.256377	0.522	0.365	1.22958e-14	7	Sdf2l1
0	2.27664	0.771	0.178	0	8	Spp1
0	2.19562	0.413	0.031	0	8	Mmp12
0	1.56628	0.392	0.039	0	8	Gpnmb
0	1.1089	0.408	0.025	0	8	Syngr1
3.14491e-294	1.69626	0.962	0.568	4.83875e-290	8	Lgals3
5.73491e-289	1.26366	0.8	0.231	8.82373e-285	8	Cd9
4.31632e-255	1.27943	0.845	0.338	6.64109e-251	8	Capg
9.34597e-250	0.907416	0.455	0.079	1.43797e-245	8	2010111I01Rik
1.08835e-189	1.25407	0.8	0.381	1.67454e-185	8	Trem2
4.80249e-183	1.86637	0.58	0.175	7.38912e-179	8	Fabp5
2.35957e-175	1.05915	0.96	0.819	3.63044e-171	8	Ctss
2.79e-174	0.97012	0.723	0.284	4.2927e-170	8	Aprt
7.41229e-167	1.28753	0.503	0.138	1.14046e-162	8	Lpl
1.40132e-165	0.83019	0.44	0.106	2.15607e-161	8	Dpep2
1.01242e-157	1.2324	0.548	0.174	1.55771e-153	8	Cd72
1.69104e-154	0.82002	0.747	0.288	2.60184e-150	8	Gngt2
1.0275e-153	1.31362	0.893	0.608	1.5809e-149	8	Ctsd
5.56428e-150	0.884292	0.507	0.149	8.5612e-146	8	Pld3
1.31045e-149	1.00274	0.626	0.23	2.01626e-145	8	Anxa1
5.89858e-148	0.684272	1	0.997	9.07556e-144	8	Fth1
5.56963e-144	0.736812	0.464	0.126	8.56944e-140	8	Gpr137b
1.23497e-129	1.25407	0.926	0.745	1.90012e-125	8	Prdx1
1.5014e-128	0.743291	0.581	0.206	2.31005e-124	8	Lat2
4.7931e-128	0.778776	0.449	0.129	7.37466e-124	8	Glipr1
2.42587e-123	0.883348	0.509	0.173	3.73245e-119	8	Rhoc
1.2047e-121	0.983789	0.339	0.082	1.85356e-117	8	Acp5
4.61517e-120	0.58317	0.96	0.863	7.1009e-116	8	Cyba
4.05233e-118	0.896364	0.793	0.46	6.23492e-114	8	Cxcl16
7.74157e-115	0.686723	0.942	0.709	1.19112e-110	8	Cstb
1.62167e-114	0.931559	0.636	0.273	2.49511e-110	8	Hexb
4.35436e-110	0.803209	0.851	0.567	6.69963e-106	8	Anxa5
3.41512e-106	0.722758	0.898	0.693	5.2545e-102	8	Ctsz
7.03809e-106	0.436935	0.254	0.052	1.08288e-101	8	Pdlim7
3.02232e-105	1.0119	0.599	0.249	4.65014e-101	8	Rgs1
2.34707e-103	0.458788	0.264	0.057	3.6112e-99	8	Kcnn4
2.4469e-100	0.753002	0.902	0.665	3.7648e-96	8	Cd63
1.49768e-99	0.79487	0.964	0.855	2.30433e-95	8	Ctsb
1.38108e-97	0.816378	0.851	0.596	2.12493e-93	8	Vim
5.72441e-95	0.704243	0.753	0.434	8.80758e-91	8	Aldoa
9.72374e-92	0.55389	0.428	0.146	1.49609e-87	8	Anxa4
2.82429e-89	0.708244	0.822	0.521	4.34546e-85	8	Txn1
3.47162e-89	0.730889	0.83	0.583	5.34144e-85	8	Cd68
1.32947e-88	0.487278	0.315	0.087	2.04552e-84	8	Plp2
9.09105e-85	0.620482	0.547	0.234	1.39875e-80	8	Gusb
1.79321e-84	0.677126	0.723	0.408	2.75903e-80	8	Psmb6
4.12512e-82	0.551251	0.952	0.829	6.34692e-78	8	Gpx1
2.66943e-80	0.950929	0.777	0.511	4.10719e-76	8	Ms4a7
2.77778e-78	0.543915	0.395	0.139	4.27389e-74	8	Vat1
6.36799e-78	0.588905	0.719	0.376	9.79778e-74	8	Anxa2
9.03602e-75	1.33478	0.612	0.316	1.39028e-70	8	Ctsl
5.05979e-73	0.586027	1	0.997	7.785e-69	8	Ftl1
1.71787e-72	0.517896	0.922	0.784	2.64311e-68	8	Atox1
3.33922e-72	0.69641	0.618	0.319	5.13772e-68	8	Esd
1.99496e-68	0.341248	0.267	0.077	3.06944e-64	8	Adam8
3.8274e-68	0.451979	0.328	0.108	5.88883e-64	8	Abcg1
2.52734e-67	0.728574	0.534	0.261	3.88856e-63	8	Ckb
5.23493e-67	0.450181	0.293	0.091	8.05447e-63	8	Pdgfa
5.19639e-65	0.454735	0.938	0.817	7.99516e-61	8	Myl6
3.74367e-63	0.506759	0.659	0.352	5.76001e-59	8	AF251705
4.83818e-62	0.503956	0.729	0.432	7.44403e-58	8	Pkm
2.39556e-61	0.495099	0.588	0.297	3.68581e-57	8	Mpeg1
2.96355e-61	0.504162	0.878	0.699	4.55972e-57	8	Atp6v0e
4.10657e-60	0.385424	0.322	0.112	6.31837e-56	8	Tgfbr1
8.60669e-60	0.583814	0.827	0.608	1.32423e-55	8	Cotl1
1.31686e-58	0.508762	0.824	0.609	2.02611e-54	8	Akr1a1
5.75681e-57	0.566274	0.486	0.23	8.85743e-53	8	Ptms
2.70922e-56	0.559772	0.331	0.125	4.16841e-52	8	Sgk1
3.89874e-56	0.500455	0.442	0.198	5.9986e-52	8	Ifi27
1.11292e-54	0.538678	0.45	0.209	1.71235e-50	8	Lipa
3.07245e-53	0.547225	0.328	0.124	4.72727e-49	8	AA467197
4.20412e-53	0.45745	0.352	0.139	6.46846e-49	8	Cyb5r3
7.78175e-53	0.567155	0.892	0.741	1.1973e-48	8	Lgals1
1.95985e-51	0.633066	0.922	0.821	3.01543e-47	8	Psap
1.2616e-50	0.441175	0.301	0.113	1.94109e-46	8	Pdlim4
2.9539e-50	0.484543	0.666	0.389	4.54486e-46	8	Taldo1
3.74329e-49	0.344229	0.946	0.898	5.75943e-45	8	Sh3bgrl3
5.22457e-49	0.448539	0.615	0.347	8.03852e-45	8	Bola2
6.14627e-49	0.311634	0.959	0.903	9.45665e-45	8	Ppia
2.47774e-48	0.538207	0.572	0.314	3.81225e-44	8	Rnh1
7.70952e-48	0.456226	0.438	0.206	1.18619e-43	8	Anxa3
8.09282e-48	0.397584	0.419	0.191	1.24516e-43	8	Lrp1
1.48665e-47	0.443351	0.8	0.559	2.28736e-43	8	S100a6
5.64158e-47	0.593263	0.585	0.347	8.68014e-43	8	Lmna
6.22438e-47	0.352705	0.331	0.133	9.57684e-43	8	Uap1l1
1.50372e-46	0.349161	0.307	0.118	2.31362e-42	8	Ap1s1
1.33519e-45	0.454011	0.557	0.313	2.05432e-41	8	Vdac2
1.00223e-44	0.434905	0.842	0.638	1.54204e-40	8	Gapdh
3.08191e-44	0.438888	0.754	0.525	4.74183e-40	8	Atp5g1
6.83328e-44	0.449604	0.712	0.472	1.05137e-39	8	Ctsa
8.52527e-44	0.376344	0.395	0.18	1.3117e-39	8	Atp6v1c1
2.48554e-43	0.454787	0.526	0.29	3.82424e-39	8	Psmd8
4.88142e-43	0.467529	0.689	0.465	7.51056e-39	8	Lilrb4a
6.80717e-43	0.41472	0.463	0.231	1.04735e-38	8	Tpi1
9.66762e-43	0.415792	0.315	0.128	1.48746e-38	8	Hebp1
1.02567e-42	0.405813	0.903	0.774	1.5781e-38	8	Npc2
1.75462e-42	0.537253	0.609	0.377	2.69966e-38	8	Creg1
3.1523e-42	0.623365	0.352	0.159	4.85013e-38	8	Fn1
1.12513e-41	0.338071	0.939	0.846	1.73112e-37	8	Cfl1
1.91074e-41	0.276107	0.293	0.115	2.93986e-37	8	Tgm2
1.04852e-40	0.555976	0.597	0.377	1.61325e-36	8	Gnas
9.05075e-40	0.4012	0.253	0.098	1.39255e-35	8	Psmd1
1.16088e-39	0.286105	0.78	0.517	1.78613e-35	8	Bcl2a1b
1.24739e-39	0.260467	0.967	0.951	1.91924e-35	8	Pfn1
1.25037e-39	0.353994	0.327	0.141	1.92382e-35	8	Itgb5
1.6793e-39	0.415111	0.453	0.235	2.58377e-35	8	Pgam1
1.73661e-39	0.356232	0.256	0.098	2.67194e-35	8	Slamf7
3.4527e-39	0.456322	0.499	0.274	5.31233e-35	8	Mpc1
4.28713e-39	0.337275	0.348	0.155	6.59618e-35	8	Vdac1
4.83514e-39	0.308396	0.357	0.16	7.43934e-35	8	Pgd
3.086e-38	0.326396	0.267	0.107	4.74812e-34	8	Bola3
3.88609e-38	0.46292	0.625	0.379	5.97914e-34	8	S100a4
1.96757e-37	0.348858	0.516	0.283	3.0273e-33	8	Psmb5
3.92768e-37	0.348919	0.943	0.848	6.04312e-33	8	Rps2
5.10697e-37	0.342102	0.868	0.72	7.85758e-33	8	Fxyd5
2.50647e-36	0.357211	0.405	0.204	3.85645e-32	8	Apobec1
5.87065e-36	0.383022	0.615	0.376	9.03259e-32	8	Lsp1
3.36184e-35	0.34203	0.641	0.395	5.17253e-31	8	Lilr4b
8.05721e-35	0.331286	0.727	0.494	1.23968e-30	8	Mrpl52
1.04052e-34	0.406149	0.629	0.401	1.60095e-30	8	Nme1
1.55902e-33	0.296942	0.929	0.836	2.39871e-29	8	Cox4i1
4.10528e-33	0.293352	0.938	0.864	6.31638e-29	8	Actg1
1.25679e-32	0.351848	0.357	0.176	1.93369e-28	8	Tnfsf12
1.98425e-32	0.285094	0.298	0.134	3.05296e-28	8	Dtnbp1
2.10577e-32	0.348817	0.305	0.144	3.23993e-28	8	Slc48a1
2.12433e-32	0.316349	0.273	0.118	3.26849e-28	8	1110008P14Rik
3.30191e-32	0.338577	0.526	0.301	5.08033e-28	8	Pebp1
2.169e-31	0.325991	0.266	0.115	3.33722e-27	8	Gsto1
3.63251e-31	0.359627	0.629	0.413	5.58897e-27	8	Ywhah
1.05844e-30	0.359392	0.717	0.499	1.62851e-26	8	Cox5a
2.4607e-30	0.348253	0.585	0.36	3.78604e-26	8	Mif
2.58622e-30	0.43265	0.688	0.457	3.97916e-26	8	Gm10116
2.59698e-30	0.335952	0.703	0.494	3.99572e-26	8	Reep5
3.7798e-30	0.267964	0.516	0.296	5.8156e-26	8	Basp1
1.1029e-29	0.332597	0.476	0.269	1.69692e-25	8	Ndufa12
1.45664e-29	0.326092	0.659	0.45	2.24119e-25	8	Bax
1.57042e-29	0.280231	0.949	0.879	2.41624e-25	8	Eef1a1
3.33227e-29	0.296894	0.327	0.159	5.12704e-25	8	Mrpl12
7.80339e-29	0.269324	0.26	0.115	1.20063e-24	8	Tspan4
9.69229e-29	0.467065	0.364	0.192	1.49126e-24	8	Hist1h2bc
1.01128e-28	0.32491	0.643	0.421	1.55595e-24	8	Txndc17
1.47631e-28	0.302466	0.381	0.201	2.27145e-24	8	Flna
3.66403e-28	0.474912	0.499	0.302	5.63747e-24	8	S100a1
1.03658e-27	0.357462	0.707	0.507	1.59488e-23	8	Myeov2
1.61952e-27	0.283635	0.54	0.33	2.4918e-23	8	Gpsm3
1.98858e-27	0.420547	0.365	0.197	3.05964e-23	8	Slamf9
5.88903e-27	0.270289	0.349	0.181	9.06085e-23	8	Mapk3
7.42319e-27	0.326487	0.56	0.349	1.14213e-22	8	Sdhb
1.66988e-26	0.329097	0.459	0.271	2.56928e-22	8	BC031181
8.08312e-26	0.307007	0.354	0.188	1.24367e-21	8	Vma21
1.11893e-25	0.318464	0.592	0.389	1.72159e-21	8	Smim14
7.86663e-25	0.34974	0.778	0.633	1.21036e-20	8	Hexa
9.33454e-25	0.284787	0.513	0.312	1.43621e-20	8	1810058I24Rik
2.16849e-24	0.263077	0.555	0.354	3.33643e-20	8	Tmem14c
3.04029e-24	0.307747	0.628	0.424	4.67778e-20	8	Capns1
3.4312e-24	0.318004	0.487	0.297	5.27924e-20	8	Cndp2
3.53404e-24	0.32651	0.543	0.341	5.43747e-20	8	Lamtor1
3.84074e-24	0.293512	0.759	0.573	5.90936e-20	8	Myl12a
6.84975e-24	0.378317	0.611	0.422	1.0539e-19	8	Igf1
9.77758e-24	0.275427	0.751	0.591	1.50438e-19	8	Eif5a
1.60599e-23	0.264236	0.464	0.273	2.47098e-19	8	Uqcc2
1.69068e-23	0.311701	0.746	0.576	2.60128e-19	8	Tagln2
1.72389e-23	0.295714	0.56	0.353	2.65238e-19	8	Cycs
2.29495e-23	0.272925	0.395	0.222	3.53101e-19	8	Nmt1
2.33493e-23	0.366315	0.756	0.609	3.59253e-19	8	Eif4a1
2.87006e-23	0.26107	0.587	0.388	4.41588e-19	8	Dynlrb1
4.23309e-23	0.305787	0.619	0.415	6.51304e-19	8	Ndufa1
4.47884e-23	0.255711	0.371	0.205	6.89114e-19	8	Cd84
6.15836e-23	0.295178	0.841	0.711	9.47526e-19	8	Rpl12
2.42806e-22	0.259794	0.798	0.629	3.73581e-18	8	Atpif1
2.53636e-22	0.294263	0.567	0.365	3.90244e-18	8	Psmb3
3.71032e-22	0.258477	0.415	0.241	5.7087e-18	8	Glmp
9.14847e-22	0.256706	0.905	0.819	1.40758e-17	8	Calm1
2.19662e-21	0.294914	0.778	0.611	3.37972e-17	8	Cox7a2
2.7612e-21	0.275778	0.314	0.17	4.24838e-17	8	Dap
3.31615e-21	0.29184	0.514	0.327	5.10222e-17	8	Atp6v1e1
4.95819e-21	0.257525	0.558	0.366	7.62867e-17	8	Atp5o
5.9497e-21	0.274544	0.328	0.182	9.15421e-17	8	Cct7
5.99319e-21	0.278654	0.787	0.622	9.22113e-17	8	Smdt1
1.86616e-20	0.273502	0.568	0.386	2.87128e-16	8	Tubb5
2.00578e-20	0.256331	0.442	0.27	3.0861e-16	8	Aurkaip1
3.37329e-20	0.281057	0.55	0.363	5.19014e-16	8	Ranbp1
4.53673e-20	0.293381	0.286	0.153	6.98021e-16	8	Gstm1
1.85499e-19	0.259879	0.656	0.467	2.85409e-15	8	Psmb1
2.56236e-19	0.356333	0.945	0.87	3.94245e-15	8	Crip1
3.03936e-19	0.256091	0.44	0.274	4.67636e-15	8	Trappc2l
3.91018e-19	0.287318	0.449	0.279	6.0162e-15	8	Furin
6.62191e-18	0.288304	0.749	0.62	1.01885e-13	8	Eef2
7.42415e-18	0.27683	0.531	0.352	1.14228e-13	8	Lamtor5
9.96301e-18	0.261205	0.597	0.418	1.53291e-13	8	Hspe1
1.00414e-17	0.26323	0.315	0.183	1.54496e-13	8	Ecm1
1.51775e-17	0.310982	0.391	0.24	2.33521e-13	8	Rexo2
1.91596e-17	0.273089	0.632	0.458	2.94789e-13	8	Ssr4
2.55037e-17	0.281452	0.438	0.283	3.924e-13	8	Serpinb6a
1.7264e-16	0.300424	0.499	0.339	2.65623e-12	8	Psma2
3.74403e-16	0.344752	0.815	0.694	5.76056e-12	8	Lgmn
8.61104e-16	0.252494	0.675	0.51	1.32489e-11	8	Atp5b
3.42927e-15	0.265077	0.55	0.386	5.27628e-11	8	Dstn
5.99388e-14	0.418202	0.983	0.952	9.22218e-10	8	Lyz2
3.37062e-12	0.261327	0.304	0.192	5.18604e-08	8	Fundc2
2.09041e-11	0.339187	0.646	0.532	3.21631e-07	8	Plin2
0	2.11776	0.954	0.283	0	9	Gngt2
0	2.05348	0.828	0.179	0	9	Plac8
0	1.75357	0.662	0.086	0	9	Pglyrp1
0	1.653	0.506	0.04	0	9	Ear2
0	1.42238	0.53	0.036	0	9	Itgal
0	1.28592	0.351	0.019	0	9	Ly6i
0	1.21862	0.388	0.019	0	9	Adgre4
0	1.16063	0.378	0.008	0	9	Ace
0	1.12164	0.337	0.016	0	9	Eno3
0	1.0895	0.328	0.009	0	9	Treml4
3.58371e-236	1.28031	0.581	0.129	5.51389e-232	9	Napsa
6.29093e-233	0.787354	0.271	0.025	9.67923e-229	9	Trem3
1.36216e-222	0.999457	0.581	0.128	2.09582e-218	9	Gsr
1.75333e-192	0.77473	0.993	0.961	2.69767e-188	9	B2m
7.85503e-180	0.89525	0.328	0.051	1.20857e-175	9	Adrbk2
6.9375e-174	0.89812	0.841	0.398	1.0674e-169	9	Msrb1
1.60939e-170	0.873283	0.263	0.034	2.47621e-166	9	Fabp4
5.6181e-157	0.875203	0.353	0.067	8.64401e-153	9	Abi3
1.79768e-151	1.02803	0.918	0.609	2.76592e-147	9	Lst1
3.33502e-145	0.947286	0.296	0.05	5.13125e-141	9	Hes1
1.65065e-133	0.972407	0.86	0.465	2.53969e-129	9	Tmsb10
9.33978e-132	0.950954	0.929	0.771	1.43702e-127	9	Sat1
1.6694e-128	0.960145	0.532	0.171	2.56854e-124	9	Cytip
2.61246e-127	0.889096	0.453	0.127	4.01953e-123	9	Cyp4f18
1.02248e-124	0.892258	0.575	0.197	1.57318e-120	9	Samsn1
7.18979e-124	0.902575	0.851	0.537	1.10622e-119	9	Coro1a
2.64915e-123	0.510386	0.989	0.953	4.07599e-119	9	Rps27a
2.07773e-112	0.962394	0.791	0.452	3.19679e-108	9	Cybb
2.4844e-105	0.707153	0.383	0.098	3.8225e-101	9	Hp
4.41366e-102	0.940455	0.519	0.197	6.79085e-98	9	Smpdl3a
5.51075e-101	0.750536	0.374	0.105	8.47884e-97	9	Fgr
4.15845e-96	0.630746	0.946	0.83	6.3982e-92	9	Gpx1
1.31519e-95	0.403153	0.995	0.98	2.02355e-91	9	Fau
2.68311e-91	0.589262	0.929	0.853	4.12824e-87	9	H3f3a
1.86008e-90	0.727463	0.732	0.373	2.86191e-86	9	Lsp1
5.25776e-90	0.740621	0.422	0.137	8.08958e-86	9	Dusp2
5.06494e-88	0.439997	0.993	0.944	7.79292e-84	9	Rps19
1.45983e-87	0.653034	0.284	0.07	2.24609e-83	9	Tmem51
2.48168e-87	0.69384	0.874	0.61	3.81832e-83	9	Btg1
2.88611e-87	0.704817	0.371	0.108	4.44056e-83	9	F10
1.62867e-86	0.709593	0.365	0.11	2.50587e-82	9	Arl5c
1.88932e-86	0.766017	0.322	0.089	2.90691e-82	9	Rasgrp2
3.21465e-86	0.456607	0.99	0.963	4.94606e-82	9	Fcer1g
3.97557e-84	0.635889	0.951	0.818	6.11682e-80	9	Calm1
1.76288e-83	0.558868	0.966	0.89	2.71237e-79	9	Ifitm3
4.63478e-83	0.441309	1	0.978	7.13107e-79	9	Rps27
1.51115e-81	0.811936	0.409	0.141	2.32505e-77	9	Cks2
4.40634e-81	0.745732	0.435	0.156	6.77959e-77	9	Ifitm6
2.47184e-80	0.75984	0.406	0.142	3.80318e-76	9	Adgre5
1.22195e-77	0.706965	0.307	0.089	1.88009e-73	9	Myo1g
8.26987e-76	0.810393	0.744	0.459	1.2724e-71	9	Nr4a1
2.746e-75	0.860773	0.43	0.164	4.225e-71	9	Traf1
6.28317e-74	0.708152	0.762	0.523	9.66728e-70	9	Rap1a
1.33971e-72	0.812776	0.724	0.472	2.06128e-68	9	Prr13
1.58443e-72	0.541899	0.315	0.093	2.43781e-68	9	Sirpb1c
3.79356e-70	0.70408	0.7	0.416	5.83678e-66	9	Ptprc
1.63243e-69	0.655857	0.345	0.114	2.51165e-65	9	Tgm2
7.08527e-69	0.314504	0.975	0.957	1.09014e-64	9	Tyrobp
1.74391e-68	0.312104	0.92	0.723	2.68318e-64	9	Srgn
5.30646e-68	0.461931	0.918	0.685	8.16452e-64	9	Cd52
7.76195e-68	0.562836	0.621	0.305	1.19425e-63	9	Clec4e
7.62714e-67	0.270557	1	0.999	1.17351e-62	9	Tmsb4x
5.06736e-66	0.720462	0.419	0.171	7.79664e-62	9	Hck
1.25982e-65	0.882774	0.507	0.231	1.93835e-61	9	Bcl2a1d
2.08314e-65	0.413816	0.289	0.082	3.20512e-61	9	Chil3
1.06181e-63	0.705313	0.342	0.122	1.6337e-59	9	Agpat4
1.12077e-63	0.460154	0.936	0.865	1.72442e-59	9	Cyba
2.47733e-63	0.711677	0.305	0.1	3.81162e-59	9	Itga4
3.15296e-63	0.834892	0.481	0.22	4.85115e-59	9	Pou2f2
4.83078e-63	0.715994	0.65	0.374	7.43264e-59	9	Gm2a
3.42225e-62	0.709998	0.358	0.134	5.26548e-58	9	Bin2
4.75516e-62	0.706363	0.438	0.189	7.31628e-58	9	Limd2
6.35949e-62	0.696901	0.397	0.16	9.78471e-58	9	Nadk
7.93383e-62	0.325848	0.985	0.946	1.2207e-57	9	Rps16
1.57759e-59	0.345939	0.985	0.931	2.42728e-55	9	Rpl34
4.18717e-58	0.717763	0.688	0.452	6.44238e-54	9	Msn
6.25879e-58	0.610213	0.631	0.355	9.62978e-54	9	AF251705
9.88963e-58	0.633443	0.437	0.18	1.52162e-53	9	Slc7a11
5.14445e-56	0.550188	0.317	0.114	7.91525e-52	9	Gsto1
1.37159e-55	0.563921	0.368	0.144	2.11032e-51	9	Pilra
8.98675e-55	0.606301	0.767	0.536	1.3827e-50	9	Ms4a6c
2.93075e-54	0.332504	0.985	0.934	4.50925e-50	9	Rpl10
2.96046e-54	0.614612	0.337	0.125	4.55496e-50	9	Bcl2a1a
1.29474e-53	0.566428	0.601	0.338	1.99208e-49	9	Rnf149
1.99502e-53	0.512079	0.253	0.079	3.06953e-49	9	Sema4d
5.34727e-52	0.639576	0.745	0.567	8.22731e-48	9	Prdx5
1.46133e-51	0.530464	0.376	0.152	2.2484e-47	9	Bhlhe40
2.44141e-51	0.548209	0.489	0.238	3.75635e-47	9	Plaur
2.70892e-51	0.725915	0.346	0.141	4.16794e-47	9	Stap1
5.80809e-51	0.623448	0.335	0.131	8.93633e-47	9	Gpcpd1
7.08989e-51	0.633748	0.314	0.118	1.09085e-46	9	Pmaip1
8.09298e-51	0.292047	0.987	0.96	1.24519e-46	9	Rpl18a
2.57939e-49	0.567158	0.64	0.392	3.96865e-45	9	Taldo1
4.50139e-49	0.567212	0.649	0.379	6.92584e-45	9	S100a4
9.14306e-49	0.582346	0.401	0.176	1.40675e-44	9	Cxcr4
1.34418e-48	0.270652	0.985	0.954	2.06816e-44	9	Rps14
6.88266e-47	0.394516	0.91	0.829	1.05897e-42	9	Rpl18
7.90838e-46	0.361248	0.934	0.866	1.21678e-41	9	Rplp0
1.2219e-45	0.269539	0.777	0.491	1.88002e-41	9	Il1b
1.36715e-45	0.602924	0.517	0.291	2.1035e-41	9	Cd300a
1.54759e-45	0.320257	0.961	0.906	2.38112e-41	9	Rpl9
3.65523e-45	0.301819	0.972	0.925	5.62393e-41	9	Rps15a
1.47372e-44	0.620726	0.765	0.588	2.26746e-40	9	Cebpb
1.89882e-44	0.293254	0.982	0.944	2.92152e-40	9	Rps11
7.69525e-44	0.308452	0.952	0.898	1.18399e-39	9	Rpl19
8.30462e-44	0.623767	0.586	0.362	1.27775e-39	9	Fyb
1.42432e-42	0.288671	0.995	0.967	2.19146e-38	9	Rpl37a
3.22218e-42	0.261009	0.987	0.952	4.95765e-38	9	Rps23
3.93703e-42	0.472479	0.312	0.124	6.05752e-38	9	Ms4a4c
4.92229e-42	0.557444	0.276	0.106	7.57344e-38	9	Stk24
8.15348e-42	0.680696	0.33	0.146	1.25449e-37	9	Smc6
8.70729e-42	0.493542	0.312	0.127	1.3397e-37	9	Sgk1
5.64234e-41	0.359569	0.282	0.107	8.6813e-37	9	Slc16a3
9.29218e-41	0.306417	0.966	0.908	1.42969e-36	9	Rps13
3.31587e-40	0.290494	0.964	0.906	5.10179e-36	9	Rps3
3.97058e-40	0.25361	0.984	0.95	6.10913e-36	9	Pfn1
7.65899e-40	0.434555	0.681	0.476	1.17841e-35	9	Cdk2ap2
2.9998e-39	0.511862	0.263	0.101	4.6155e-35	9	Ppdpf
3.91284e-39	0.596914	0.65	0.462	6.0203e-35	9	Nfe2l2
6.02393e-38	0.694062	0.294	0.126	9.26842e-34	9	Lmo4
9.0631e-38	0.540498	0.608	0.394	1.39445e-33	9	Myl12b
1.42725e-36	0.476061	0.305	0.132	2.19597e-32	9	Fmnl1
2.72183e-36	0.506225	0.458	0.254	4.1878e-32	9	AB124611
4.57458e-36	0.608259	0.517	0.317	7.03845e-32	9	Nupr1
1.63697e-35	0.621005	0.389	0.201	2.51864e-31	9	Flna
2.40874e-35	0.302908	0.931	0.869	3.70609e-31	9	Rps7
6.82368e-35	0.307708	0.933	0.857	1.04989e-30	9	Rps10
7.57007e-35	0.285035	0.952	0.888	1.16473e-30	9	Rpl24
1.02174e-34	0.627733	0.415	0.217	1.57205e-30	9	Id3
1.90153e-34	0.310561	0.255	0.099	2.92569e-30	9	Mcemp1
3.17163e-34	0.514401	0.266	0.112	4.87987e-30	9	Abcg1
3.60883e-34	0.565748	0.475	0.277	5.55255e-30	9	Itgb2
4.26418e-34	0.550466	0.511	0.317	6.56087e-30	9	Ptpn1
3.86379e-33	0.250174	0.964	0.922	5.94482e-29	9	Rpl27a
4.7206e-33	0.597056	0.562	0.371	7.26311e-29	9	Sod2
5.61317e-33	0.499868	0.351	0.175	8.63642e-29	9	Tnfrsf1b
6.34314e-33	0.320637	0.946	0.89	9.75956e-29	9	H2-D1
7.11336e-33	0.326726	0.89	0.786	1.09446e-28	9	Atox1
1.56553e-32	0.564035	0.58	0.381	2.40873e-28	9	Rel
4.57094e-32	0.261044	0.959	0.907	7.03285e-28	9	Rps6
9.92566e-32	0.373834	0.58	0.36	1.52716e-27	9	Cd44
2.88221e-31	0.482717	0.258	0.112	4.43456e-27	9	Adssl1
7.35386e-31	0.5574	0.573	0.387	1.13146e-26	9	Clec4a3
3.27836e-30	0.39087	0.898	0.822	5.04408e-26	9	Psap
1.30005e-29	0.381298	0.833	0.712	2.00026e-25	9	H2-K1
1.41601e-29	0.462653	0.407	0.224	2.17868e-25	9	Lrrfip1
3.54866e-29	0.269078	0.952	0.888	5.45997e-25	9	Rpl8
4.28839e-29	0.53537	0.47	0.278	6.59811e-25	9	Rgs2
6.71645e-29	0.541919	0.419	0.24	1.03339e-24	9	Klf13
1.26766e-28	0.467453	0.585	0.41	1.95042e-24	9	Cd47
2.1617e-28	0.268774	0.977	0.917	3.32599e-24	9	Rpl38
2.49171e-28	0.518596	0.297	0.146	3.83374e-24	9	Camk2d
3.09565e-28	0.366083	0.841	0.742	4.76297e-24	9	Rpl27
5.03323e-28	0.44764	0.261	0.12	7.74412e-24	9	Evl
9.57153e-28	0.273866	0.448	0.248	1.47268e-23	9	Cd9
2.93813e-27	0.380225	0.565	0.374	4.5206e-23	9	Ccrl2
4.61411e-27	0.413902	0.731	0.593	7.09927e-23	9	Capzb
5.48808e-27	0.298597	0.865	0.766	8.44396e-23	9	Rpsa
6.29046e-27	0.496636	0.491	0.324	9.6785e-23	9	Tgfb1
2.23056e-26	0.436662	0.45	0.275	3.43194e-22	9	Adipor1
2.92065e-25	0.497674	0.396	0.234	4.49371e-21	9	Ap1s2
5.88273e-25	0.276574	0.895	0.866	9.05116e-21	9	Actg1
6.78152e-25	0.411962	0.305	0.153	1.0434e-20	9	Cx3cr1
1.06812e-24	0.510809	0.425	0.26	1.64341e-20	9	Ikbkb
1.80445e-24	0.362105	0.77	0.6	2.77633e-20	9	Pim1
3.9662e-24	0.509706	0.258	0.124	6.1024e-20	9	Fcgr4
5.38593e-24	0.387544	0.278	0.138	8.28679e-20	9	Zbp1
1.54065e-23	0.402782	0.713	0.607	2.37044e-19	9	Rhoa
2.00213e-23	0.395745	0.652	0.503	3.08048e-19	9	Cox5a
2.58631e-23	0.452422	0.711	0.59	3.9793e-19	9	Rap1b
4.13154e-23	0.371178	0.305	0.161	6.35678e-19	9	Lcp2
7.86483e-23	0.470256	0.417	0.263	1.21008e-18	9	Tkt
1.09257e-22	0.448631	0.604	0.447	1.68103e-18	9	Eif3f
2.57289e-22	0.438683	0.675	0.522	3.95865e-18	9	Bcl2a1b
4.49242e-22	0.307612	0.773	0.642	6.91203e-18	9	Gapdh
7.20069e-22	0.460605	0.338	0.196	1.1079e-17	9	Ppp1cb
9.38943e-22	0.411049	0.53	0.381	1.44466e-17	9	Gnas
1.61744e-21	0.322552	0.502	0.331	2.48859e-17	9	Hmgb2
1.99357e-21	0.25414	0.862	0.787	3.06731e-17	9	Atp5l
2.04397e-21	0.485658	0.342	0.197	3.14485e-17	9	Lair1
2.11517e-21	0.433258	0.435	0.28	3.25441e-17	9	Samhd1
2.2962e-21	0.38747	0.292	0.154	3.53293e-17	9	Ankrd44
2.4851e-21	0.434296	0.525	0.375	3.82357e-17	9	Fam49b
3.18875e-21	0.454644	0.355	0.211	4.90622e-17	9	Prkcd
3.85586e-21	0.424934	0.588	0.451	5.93263e-17	9	Ccdc12
7.21426e-21	0.370617	0.721	0.623	1.10999e-16	9	Spi1
9.91934e-21	0.39758	0.292	0.16	1.52619e-16	9	Apbb1ip
1.70338e-20	0.430473	0.286	0.15	2.62081e-16	9	Tnip3
1.86883e-20	0.348315	0.369	0.219	2.87539e-16	9	Prdx6
1.90596e-20	0.357749	0.273	0.144	2.9325e-16	9	Myo1f
8.47114e-20	0.432375	0.279	0.154	1.30337e-15	9	Ccnd3
2.65228e-19	0.49163	0.509	0.364	4.0808e-15	9	Anp32a
3.13895e-19	0.266207	0.829	0.772	4.82959e-15	9	Arpc2
3.34326e-19	0.320901	0.767	0.664	5.14394e-15	9	Gm9843
4.10718e-19	0.270081	0.847	0.77	6.31931e-15	9	Rpl4
8.63103e-19	0.302782	0.68	0.528	1.32797e-14	9	Txn1
1.06616e-18	0.313498	0.695	0.569	1.64039e-14	9	Rbm3
2.94536e-18	0.440764	0.406	0.273	4.53174e-14	9	Ptpn6
3.32181e-18	0.307086	0.7	0.576	5.11094e-14	9	Myl12a
7.04271e-18	0.407851	0.509	0.38	1.08359e-13	9	Fis1
2.42187e-17	0.374685	0.442	0.3	3.72629e-13	9	Lyn
3.17902e-17	0.343764	0.708	0.577	4.89124e-13	9	Rps27rt
3.71552e-17	0.307877	0.269	0.148	5.7167e-13	9	Tspan13
3.83489e-17	0.450418	0.468	0.338	5.90036e-13	9	Ywhaz
4.77891e-17	0.333716	0.36	0.224	7.35283e-13	9	Plbd1
5.36293e-17	0.374462	0.585	0.466	8.2514e-13	9	Slc25a5
6.74169e-17	0.33344	0.708	0.597	1.03728e-12	9	Arhgdib
1.62887e-16	0.391324	0.365	0.238	2.50617e-12	9	Tmed5
2.36871e-16	0.388796	0.346	0.222	3.64449e-12	9	Taf10
2.47502e-16	0.358337	0.363	0.233	3.80806e-12	9	Ncf4
2.58418e-16	0.39621	0.475	0.34	3.97602e-12	9	Tln1
3.35177e-16	0.266312	0.798	0.72	5.15703e-12	9	Uqcrh
4.6007e-16	0.258597	0.775	0.69	7.07864e-12	9	Rpl22l1
5.52784e-16	0.250724	0.8	0.737	8.50514e-12	9	Naca
3.25933e-15	0.346343	0.3	0.184	5.01481e-11	9	BC028528
4.25103e-15	0.289067	0.611	0.489	6.54064e-11	9	Psmb8
5.59949e-15	0.326472	0.619	0.52	8.61538e-11	9	Eif3h
8.00666e-15	0.362862	0.466	0.342	1.2319e-10	9	Nsa2
8.01279e-15	0.324997	0.635	0.535	1.23285e-10	9	Eif3k
1.07546e-14	0.265576	0.626	0.511	1.6547e-10	9	Tpd52
1.47008e-14	0.255081	0.371	0.244	2.26186e-10	9	Vasp
1.49391e-14	0.376769	0.429	0.308	2.29853e-10	9	Mtpn
1.53057e-14	0.366963	0.502	0.379	2.35494e-10	9	Eif3e
2.29343e-14	0.282176	0.724	0.664	3.52867e-10	9	Btf3
3.18311e-14	0.298825	0.455	0.327	4.89753e-10	9	Eno1
7.12403e-14	0.36333	0.424	0.305	1.0961e-09	9	Mpeg1
1.50328e-13	0.349379	0.555	0.45	2.31294e-09	9	Abracl
1.78438e-13	0.330363	0.253	0.152	2.74545e-09	9	Gpr132
2.42077e-13	0.269483	0.65	0.537	3.72459e-09	9	Psma7
2.60344e-13	0.319622	0.404	0.286	4.00566e-09	9	Ncf2
2.73419e-13	0.385167	0.369	0.255	4.20683e-09	9	Atp1a1
3.79118e-13	0.331316	0.476	0.358	5.83311e-09	9	Cycs
5.05469e-13	0.353004	0.297	0.188	7.77715e-09	9	Gch1
5.37494e-13	0.331503	0.384	0.26	8.26989e-09	9	Rgs1
5.65831e-13	0.25539	0.749	0.662	8.70587e-09	9	Gnb2l1
1.11713e-12	0.339547	0.465	0.351	1.71881e-08	9	Ifngr1
1.19321e-12	0.376603	0.463	0.353	1.83587e-08	9	Pla2g7
3.66369e-12	0.283142	0.56	0.455	5.63695e-08	9	Rac2
5.00517e-12	0.252801	0.711	0.617	7.70095e-08	9	Rpl5
6.84947e-12	0.274167	0.581	0.477	1.05386e-07	9	Snrpb
7.9733e-12	0.342365	0.399	0.294	1.22677e-07	9	Uqcrfs1
1.21958e-11	0.285384	0.274	0.173	1.87644e-07	9	Adrbk1
1.26661e-11	0.303678	0.483	0.37	1.94881e-07	9	Clec4a1
1.56575e-11	0.280059	0.291	0.187	2.40906e-07	9	Igsf6
2.17068e-11	0.28781	0.291	0.188	3.33981e-07	9	Mgst1
5.91345e-11	0.275073	0.44	0.331	9.09843e-07	9	Sf3b6
8.84782e-11	0.368236	0.351	0.249	1.36133e-06	9	Trps1
8.86818e-11	0.267207	0.481	0.38	1.36446e-06	9	Rpl10-ps3
9.74966e-11	0.290309	0.433	0.333	1.50008e-06	9	Cmpk1
1.52631e-10	0.31651	0.358	0.258	2.34838e-06	9	Bnip3l
1.84188e-10	0.278892	0.471	0.376	2.83391e-06	9	Psme2
2.72769e-10	0.283798	0.338	0.239	4.19682e-06	9	Ube2f
2.98861e-10	0.368889	0.327	0.227	4.59827e-06	9	Hfe
8.99907e-10	0.311947	0.356	0.26	1.3846e-05	9	H2afy
1.51312e-09	0.264656	0.343	0.25	2.32809e-05	9	Psmb10
2.01579e-09	0.343025	0.286	0.198	3.10149e-05	9	Lrp1
2.12994e-09	0.355554	0.437	0.344	3.27712e-05	9	Ptp4a1
2.15753e-09	0.263062	0.309	0.218	3.31958e-05	9	1110008F13Rik
2.51699e-09	0.261255	0.292	0.201	3.87263e-05	9	Ptpre
2.58131e-09	0.388758	0.322	0.228	3.97161e-05	9	Tppp3
3.30363e-09	0.294746	0.424	0.33	5.08296e-05	9	Ubl3
5.61911e-09	0.270536	0.284	0.197	8.64556e-05	9	Glud1
6.64921e-09	0.297773	0.447	0.36	0.000102305	9	Tmem14c
1.23821e-08	0.274832	0.468	0.378	0.000190511	9	Actr2
2.03562e-08	0.262063	0.443	0.357	0.0003132	9	Psme1
2.75786e-08	0.271354	0.599	0.509	0.000424324	9	Iqgap1
2.96583e-08	0.258939	0.284	0.198	0.000456323	9	Slc11a1
3.21137e-08	0.268569	0.406	0.319	0.000494101	9	Ywhab
3.35787e-08	0.295987	0.258	0.18	0.000516642	9	Ccdc50
7.01162e-08	0.266593	0.437	0.357	0.00107881	9	Gltscr2
9.13555e-08	0.29075	0.346	0.262	0.0014056	9	Rsrc2
1.13059e-07	0.256065	0.373	0.287	0.00173953	9	Stk17b
1.26163e-07	0.260095	0.274	0.196	0.00194115	9	Polr2g
0	2.65368	0.875	0.057	0	10	Stmn1
0	1.90019	0.742	0.004	0	10	Birc5
0	1.86371	0.584	0.004	0	10	2810417H13Rik
0	1.53699	0.523	0.008	0	10	Top2a
0	1.51614	0.477	0.004	0	10	Ube2c
0	1.44532	0.613	0.033	0	10	Cks1b
0	1.20886	0.405	0.001	0	10	Nusap1
0	1.19944	0.459	0.004	0	10	Ccnb2
0	1.16766	0.502	0.003	0	10	Cdca3
0	1.1654	0.505	0.015	0	10	Mki67
0	1.13584	0.398	0.003	0	10	Cenpf
0	1.13471	0.43	0.007	0	10	Cdca8
0	1.11381	0.487	0.032	0	10	Smc2
0	1.09678	0.416	0.004	0	10	Lockd
0	0.85418	0.269	0.001	0	10	Prc1
0	0.824883	0.319	0.002	0	10	Tpx2
0	0.768778	0.272	0.004	0	10	Cdkn3
0	0.767787	0.312	0.006	0	10	Spc24
0	0.758711	0.276	0.005	0	10	Tk1
0	0.750643	0.326	0.008	0	10	Racgap1
0	0.71483	0.269	0.005	0	10	Cdk1
0	0.714361	0.312	0.001	0	10	Ccna2
0	0.69898	0.294	0.003	0	10	Cenpm
0	0.660427	0.315	0.008	0	10	Knstrn
0	0.630663	0.254	0.004	0	10	Spc25
0	0.575445	0.251	0.007	0	10	Asf1b
1.08864e-265	0.689936	0.276	0.012	1.67498e-261	10	Cenpw
4.24083e-201	1.17465	0.534	0.066	6.52494e-197	10	Smc4
3.91909e-170	1.31014	0.717	0.142	6.02991e-166	10	Hmgn2
8.55233e-142	1.19259	0.724	0.175	1.31586e-137	10	2700094K13Rik
5.09577e-140	0.747655	0.294	0.027	7.84035e-136	10	Dut
3.09315e-139	1.83059	0.875	0.328	4.75911e-135	10	Hmgb2
1.69768e-135	1.16881	0.573	0.112	2.61205e-131	10	Cenpa
3.84767e-135	0.907779	0.362	0.044	5.92002e-131	10	H2afx
2.5177e-128	0.676712	0.29	0.029	3.87374e-124	10	Ezh2
1.31214e-122	0.786486	0.462	0.075	2.01886e-118	10	Tmpo
1.46621e-122	1.30861	0.771	0.24	2.25591e-118	10	H2afv
1.50223e-120	1.38774	0.968	0.767	2.31133e-116	10	H2afz
4.58458e-116	1.76642	0.864	0.385	7.05383e-112	10	Tubb5
2.94705e-108	1.02894	0.634	0.162	4.53434e-104	10	Nucks1
1.50253e-101	0.945039	0.599	0.143	2.31179e-97	10	Cks2
4.20247e-99	0.607879	0.305	0.041	6.46592e-95	10	Nrm
5.18087e-98	0.738428	0.398	0.067	7.97128e-94	10	Ccdc34
6.46764e-96	1.0701	0.982	0.845	9.9511e-92	10	Ptma
3.19571e-90	1.16378	0.918	0.564	4.91692e-86	10	Hmgb1
1.5838e-88	1.50482	0.835	0.437	2.43683e-84	10	Tuba1b
8.03301e-88	0.901138	0.416	0.082	1.23596e-83	10	Tubb4b
3.27337e-82	0.662927	0.384	0.072	5.03641e-78	10	Cmc2
5.72603e-82	0.707239	0.43	0.091	8.81007e-78	10	Plp2
7.21956e-81	0.551926	0.319	0.052	1.1108e-76	10	Tipin
8.7264e-74	0.605278	0.416	0.089	1.34264e-69	10	Rad21
3.82546e-70	1.08206	0.763	0.365	5.88585e-66	10	Ube2s
4.48363e-68	0.775486	0.52	0.148	6.89852e-64	10	Anp32e
1.8476e-60	0.716292	0.986	0.904	2.84272e-56	10	Ppia
1.8044e-59	0.859474	0.789	0.422	2.77625e-55	10	Ran
7.09676e-59	0.872522	0.638	0.255	1.09191e-54	10	Anp32b
1.90292e-58	0.477592	0.251	0.044	2.92784e-54	10	Rangap1
3.65991e-53	0.580006	0.441	0.126	5.63114e-49	10	Lsm2
4.94918e-53	0.721905	0.609	0.234	7.61481e-49	10	Lsm5
1.67112e-51	0.502475	0.308	0.069	2.57119e-47	10	Pmf1
3.74169e-51	0.643928	0.473	0.147	5.75696e-47	10	Cbx3
3.71371e-49	0.538874	0.312	0.073	5.71391e-45	10	Dtymk
5.13245e-48	0.611858	0.366	0.099	7.89679e-44	10	Dctpp1
1.32334e-47	0.687636	0.599	0.236	2.03608e-43	10	Hmgn1
4.66922e-44	0.625593	0.43	0.137	7.18406e-40	10	Hp1bp3
2.99723e-42	0.51533	0.437	0.144	4.61153e-38	10	Banf1
2.39203e-39	0.465504	0.29	0.075	3.68037e-35	10	Ncaph2
4.44646e-39	0.433442	0.351	0.102	6.84132e-35	10	Cbfb
3.48559e-38	0.570594	0.634	0.286	5.36293e-34	10	Hnrnpa1
2.36472e-37	0.630164	0.602	0.275	3.63835e-33	10	Nap1l1
9.1994e-37	0.758669	0.692	0.365	1.41542e-32	10	Ranbp1
1.64981e-36	0.886854	0.735	0.428	2.53839e-32	10	Arl6ip1
4.34248e-36	0.451	0.341	0.102	6.68135e-32	10	2700029M09Rik
2.9354e-35	0.46714	0.283	0.077	4.51641e-31	10	Csrp1
5.41746e-35	0.681	0.588	0.279	8.3353e-31	10	Dek
6.36924e-35	0.439487	0.287	0.08	9.79972e-31	10	Mis18a
7.40615e-35	0.413145	0.333	0.101	1.13951e-30	10	Cdkn2d
7.52709e-35	0.423514	0.312	0.091	1.15812e-30	10	Rbbp7
1.56793e-34	0.501718	0.47	0.176	2.41242e-30	10	Lsm3
1.96876e-34	0.490114	0.319	0.097	3.02913e-30	10	Pcna
1.14106e-33	0.372514	0.258	0.068	1.75563e-29	10	Snrnp25
2.12378e-33	0.502314	0.323	0.101	3.26765e-29	10	Smc1a
6.48271e-33	0.587232	0.448	0.178	9.97429e-29	10	Hdgf
8.93563e-32	0.343778	0.254	0.068	1.37484e-27	10	Nudcd2
9.95383e-32	0.519774	0.738	0.409	1.5315e-27	10	Snrpe
1.27917e-31	0.366912	0.265	0.073	1.96813e-27	10	Rpa3
7.10599e-31	0.478243	0.441	0.172	1.09333e-26	10	Prdx4
1.59596e-30	0.36007	0.251	0.068	2.45555e-26	10	Anapc15
1.02135e-29	0.428946	0.423	0.159	1.57145e-25	10	Dpy30
3.23972e-29	0.337548	0.33	0.108	4.98463e-25	10	Lbr
3.75446e-29	0.487541	0.401	0.151	5.77661e-25	10	Cbx1
1.12878e-28	0.443388	0.398	0.148	1.73674e-24	10	Smc6
7.53676e-28	0.525648	0.835	0.579	1.15961e-23	10	Tagln2
8.0364e-28	0.5573	0.516	0.236	1.23648e-23	10	Ptms
8.56193e-28	0.432355	0.391	0.149	1.31734e-23	10	Alyref
1.08077e-27	0.469319	0.498	0.216	1.66288e-23	10	Nudc
2.70372e-27	0.5187	0.688	0.399	4.15994e-23	10	Erh
1.18199e-26	0.619907	0.925	0.745	1.81861e-22	10	Lgals1
1.34485e-26	0.559438	0.975	0.871	2.06919e-22	10	Crip1
1.91345e-26	0.538322	0.462	0.205	2.94403e-22	10	Snrpd1
4.74135e-26	0.557949	0.839	0.56	7.29505e-22	10	S100a10
6.24095e-26	0.381716	0.33	0.118	9.60233e-22	10	Ssrp1
7.91721e-26	0.362076	0.265	0.084	1.21814e-21	10	Dck
9.87543e-26	0.408499	0.806	0.475	1.51943e-21	10	Tmsb10
1.99004e-25	0.387455	0.419	0.173	3.06188e-21	10	Nudt21
2.50315e-25	0.44607	0.491	0.219	3.85135e-21	10	Pdap1
2.60853e-25	0.485724	0.412	0.172	4.01349e-21	10	Bub3
3.22623e-25	0.523351	0.387	0.157	4.96388e-21	10	Slbp
6.13328e-25	0.532057	0.803	0.57	9.43667e-21	10	Rbm3
3.0516e-24	0.282405	0.265	0.085	4.69519e-20	10	Paics
7.64838e-24	0.252402	1	0.999	1.17678e-19	10	Tmsb4x
1.07282e-23	0.481457	0.577	0.296	1.65065e-19	10	Set
1.50082e-23	0.370282	0.477	0.21	2.30916e-19	10	Rnaseh2c
1.56375e-23	0.470489	0.889	0.668	2.40599e-19	10	Clic1
3.24921e-23	0.458832	0.896	0.69	4.99923e-19	10	Rpl22l1
3.33904e-23	0.401941	0.875	0.656	5.13744e-19	10	Hint1
3.6518e-23	0.265542	1	0.945	5.61866e-19	10	Rps19
4.73559e-23	0.314618	0.333	0.125	7.28618e-19	10	Pa2g4
9.19293e-23	0.398934	0.753	0.455	1.41442e-18	10	Snrpg
9.49649e-23	0.378632	0.599	0.307	1.46113e-18	10	Fam96a
1.3306e-22	0.537691	0.373	0.155	2.04726e-18	10	Cx3cr1
1.74883e-22	0.322364	0.308	0.114	2.69075e-18	10	Actn4
2.32594e-22	0.417216	0.706	0.405	3.57869e-18	10	Ndufb11
2.33565e-22	0.438717	0.624	0.352	3.59363e-18	10	Calm3
3.32606e-22	0.406462	0.384	0.159	5.11748e-18	10	Ssna1
7.47722e-22	0.344758	0.312	0.116	1.15044e-17	10	Nsmce1
1.14695e-21	0.458656	0.502	0.265	1.7647e-17	10	Hnrnpab
1.15251e-21	0.474058	0.681	0.418	1.77326e-17	10	Ywhah
1.16912e-21	0.318233	0.28	0.099	1.79881e-17	10	Smc3
1.49315e-21	0.269682	0.323	0.122	2.29736e-17	10	Smchd1
1.70569e-21	0.31628	0.344	0.136	2.62438e-17	10	Anapc5
3.50079e-21	0.44471	0.505	0.259	5.38631e-17	10	H2afy
3.68478e-21	0.409926	0.552	0.291	5.66941e-17	10	Atp5g3
1.07209e-20	0.477285	0.821	0.604	1.64952e-16	10	Vim
1.12813e-20	0.390711	0.864	0.658	1.73573e-16	10	Rps27l
1.16876e-20	0.341435	0.366	0.154	1.79825e-16	10	Magt1
1.27721e-20	0.44114	0.692	0.448	1.96511e-16	10	Srsf3
1.43007e-20	0.256918	0.265	0.093	2.20031e-16	10	Acadl
1.7617e-20	0.523805	0.652	0.385	2.71055e-16	10	S100a4
1.78191e-20	0.409086	0.584	0.32	2.74165e-16	10	Stra13
2.34481e-20	0.382061	0.405	0.181	3.60773e-16	10	Mrpl18
5.08006e-20	0.420207	0.713	0.452	7.81619e-16	10	Serbp1
1.232e-19	0.374756	0.86	0.632	1.89555e-15	10	Atpif1
1.5874e-19	0.25003	0.28	0.104	2.44238e-15	10	Lyar
1.70914e-19	0.292712	0.308	0.121	2.62968e-15	10	Thoc7
2.06037e-19	0.397528	0.789	0.559	3.17008e-15	10	Atp5g2
2.37556e-19	0.277938	0.982	0.917	3.65504e-15	10	Rps5
2.74473e-19	0.27294	0.351	0.146	4.22304e-15	10	Lsm8
4.20364e-19	0.309977	0.943	0.833	6.46772e-15	10	Gpx1
5.2067e-19	0.316392	0.477	0.234	8.01102e-15	10	Lsm6
1.36111e-18	0.331368	0.57	0.301	2.0942e-14	10	Anapc11
1.42277e-18	0.257568	0.28	0.107	2.18907e-14	10	Dnajc2
5.53496e-18	0.302051	0.405	0.185	8.51609e-14	10	Mrpl51
6.01923e-18	0.595725	0.441	0.228	9.26118e-14	10	Tppp3
6.04118e-18	0.379297	0.67	0.423	9.29496e-14	10	Tpm4
1.03008e-17	0.327939	0.685	0.424	1.58488e-13	10	Snrpf
1.08326e-17	0.30791	0.541	0.281	1.66671e-13	10	U2af1
1.34962e-17	0.268105	0.319	0.13	2.07652e-13	10	Dazap1
1.46451e-17	0.360659	0.896	0.767	2.25329e-13	10	Rpsa
1.60138e-17	0.353288	0.441	0.215	2.46388e-13	10	Gatm
2.10106e-17	0.397299	0.792	0.601	3.23269e-13	10	Npm1
2.4273e-17	0.481353	0.72	0.514	3.73464e-13	10	Hn1
3.01805e-17	0.41057	0.444	0.223	4.64357e-13	10	Gtf2a2
3.39336e-17	0.276605	0.957	0.889	5.22103e-13	10	Oaz1
4.78063e-17	0.292301	0.276	0.111	7.35548e-13	10	Bola3
7.35855e-17	0.398069	0.742	0.463	1.13219e-12	10	Atp5k
1.27398e-16	0.344268	0.606	0.357	1.96015e-12	10	Lsm4
3.05029e-16	0.370148	0.645	0.393	4.69317e-12	10	Sptssa
3.27763e-16	0.276622	0.269	0.108	5.04296e-12	10	Gm8186
7.96108e-16	0.262482	0.419	0.205	1.22489e-11	10	Ubap2l
1.07723e-15	0.292398	0.287	0.121	1.65743e-11	10	Pih1d1
1.51679e-15	0.426693	0.778	0.582	2.33373e-11	10	Ybx1
1.52371e-15	0.257342	0.978	0.935	2.34438e-11	10	Rpl39
1.68586e-15	0.267278	0.287	0.12	2.59386e-11	10	Vps36
1.71819e-15	0.280595	0.452	0.231	2.64361e-11	10	Ssb
2.25704e-15	0.302607	0.477	0.251	3.47268e-11	10	Mrpl42
2.26823e-15	0.251478	0.301	0.13	3.48989e-11	10	Lmo4
2.30494e-15	0.350726	0.401	0.201	3.54638e-11	10	Slamf9
[truncated: 379 more rows]
