# Supplementary material for: C-type lectin receptor CLEC4A2 promotes tissue adaptation of macrophages and protects against atherosclerosis
Source: Nat Commun. 2022 Jan 11;13:215. doi: 10.1038/s41467-021-27862-9 (PMC8752790; doi:10.1038/s41467-021-27862-9)
Supplement: Supplementary file 5 — Supplementary Data 2 [file 41467_2021_27862_MOESM5_ESM.xlsx]

## Sheet: Supplementary Data 2
Supplementary Data 2
Aasdh
Akt3
Anln
App
Atm
Atp6v0d2
Atr
Atr
Atrx
Aurkb
Axl
Bub1
Ccna2
Ccnb1
Ccnb2
Ccnd1
Ccnf
Ccr2
Cd44
Cd74
Cd9
Cdc14b
Cdc20
Cdk1
Cdk16
Cdk2
Cdk6
Cebpb
Clec4b1
Cltc
Colgalt1
Crebbp
Csf2ra
Cx3cr1
Cxcl2
Ddx5
Ddx58
Ddx60
Dhfr
Dido1
Dpp4
Drosha
Egr1
Eif4a2
Ep300
F13a1
Fbl
Flna
Fn1
Fpr2
Furin
Fyn
Gnal
Gspt2
H2-Aa
H2-Ab1
H2-DMa
H2-Eb1
H2-M2
H2-Oa
Hebp2
Helz2
Hnrnpa1
Hnrnpa2b1
Hspa1b
Huwe1
Il18rap
Il1b
Il1r1
Il1r2
Il7
Irf4
Irf5
Irf7
Itgax
Itgb3
Jarid2
Kdm6b
Kdr
Kdr
Kif23
Kif4
Kif5a
Kit
Klf2
Klf4
Klf8
Klf9
Kmt2a
Kmt2c
Lmnb1
Lrrk2
Maf1
Mafb
Mapk11
Mapk8
Mgl2
Mon2
Ms4a4c
Mt2
Mx1
Myh9
Mysm1
Napsa
Nedd4
Nedd9
Nek2
Nf1
Nfkb1
Nfkb2
Nfkbia
Nfkbib
Nfkbie
Nipbl
Nlrp3
Nos2
Notch1
Notch2
Oas1h
Oasl1
Ogt
Phip
Pik3c2a
Plec
Polr1b
Polr2a
Prkdc
Ptprc
Rab4a
Rbbp7
Rpl7a
Rps27a
Rps6kb1
Rptor
Runx2
Runx3
Setd1b
Slc44a2
Smad6
Smc4
Smg1
Snrpe
Spast
Spp1
Srsf10
Stab1
Stat1
Stat4
Stat5a
Stat5b
Stxbp1
Tfrc
Tgfb3
Tgfbi
Tgfbr1
Tgfbr2
Tgfbr3l
Tgfbrap1
Tlr6
Tlr9
Tnf
Trp53bp1
Trrap
Ube2c
Ubl4
Vcan
Vegfa
Wdfy3
Wdfy4
Wdr77
Xpo6
Zbtb46
Zeb1
