# Supplementary material for: C-type lectin receptor CLEC4A2 promotes tissue adaptation of macrophages and protects against atherosclerosis
Source: Nat Commun. 2022 Jan 11;13:215. doi: 10.1038/s41467-021-27862-9 (PMC8752790; doi:10.1038/s41467-021-27862-9)
Supplement: Supplementary file 6 — Supplementary Data 3 [file 41467_2021_27862_MOESM6_ESM.xlsx]

## Sheet: Supplementary Data 3
Supplementary Data 3
SYMBOL	GENENAME	ENSEMBL	logFC	logCPM	PValue
Clec4a2	C-type lectin domain family 4, member a2	ENSMUSG00000030148	-4.70017	5.34819	2.39494e-93
Ppfia4	protein tyrosine phosphatase, receptor type, f polypeptide (PTPRF), interacting protein (liprin), alpha 4	ENSMUSG00000026458	4.40683	4.57009	4.40784e-82
Apobec1	apolipoprotein B mRNA editing enzyme, catalytic polypeptide 1	ENSMUSG00000040613	1.42507	8.32984	9.88155e-72
Plxnd1	plexin D1	ENSMUSG00000030123	1.30419	8.84434	9.0517e-27
Slco2b1	solute carrier organic anion transporter family, member 2b1	ENSMUSG00000030737	-1.20446	8.14621	4.74325e-23
Ctse	cathepsin E	ENSMUSG00000004552	-4.1288	4.24648	4.2672e-20
Steap3	STEAP family member 3	ENSMUSG00000026389	-1.56028	6.57013	1.92903e-17
Fam177a	family with sequence similarity 177, member A	ENSMUSG00000095595	-0.892559	5.08339	2.14102e-16
1700047I17Rik2	RIKEN cDNA 1700047I17 gene 2	ENSMUSG00000094103	-0.877586	5.0772	3.58746e-14
Srp54b	signal recognition particle 54B	ENSMUSG00000112449	-0.652409	6.27583	8.10082e-13
Rdm1	RAD52 motif 1	ENSMUSG00000010362	1.12378	3.83629	6.30846e-11
Nnt	nicotinamide nucleotide transhydrogenase	ENSMUSG00000116207	-0.874001	5.44508	9.0764e-11
Ccr2	chemokine (C-C motif) receptor 2	ENSMUSG00000049103	-1.19677	6.47889	3.10651e-10
Srp54a	signal recognition particle 54A	ENSMUSG00000073079	-0.579324	6.4089	5.50427e-10
Cxcr4	chemokine (C-X-C motif) receptor 4	ENSMUSG00000045382	-0.689333	6.99627	1.20443e-09
Depp1	DEPP1 autophagy regulator	ENSMUSG00000048489	3.68835	1.51294	1.69177e-09
Clec4a4	C-type lectin domain family 4, member a4	ENSMUSG00000059639	-4.06455	2.43171	1.1247e-08
Siglec1	sialic acid binding Ig-like lectin 1, sialoadhesin	ENSMUSG00000027322	-0.760223	8.98314	4.46162e-08
F7	coagulation factor VII	ENSMUSG00000031443	1.23684	7.32221	3.87357e-07
Cmklr1	chemokine-like receptor 1	ENSMUSG00000042190	-1.07539	6.68089	4.64588e-07
Srp54c	signal recognition particle 54C	ENSMUSG00000079108	-0.470797	6.17723	4.85753e-07
Srgap2	SLIT-ROBO Rho GTPase activating protein 2	ENSMUSG00000026425	-0.48757	7.62096	1.66382e-06
Alox5	arachidonate 5-lipoxygenase	ENSMUSG00000025701	-0.457936	7.83886	3.38706e-06
Sema6d	sema domain, transmembrane domain (TM), and cytoplasmic domain, (semaphorin) 6D	ENSMUSG00000027200	-0.820298	5.40747	3.49684e-06
Agmo	alkylglycerol monooxygenase	ENSMUSG00000050103	1.02825	4.27357	4.37094e-06
Sox13	SRY (sex determining region Y)-box 13	ENSMUSG00000070643	-2.73895	0.578404	5.73286e-06
Cfh	complement component factor h	ENSMUSG00000026365	-0.807084	9.85048	6.26683e-06
Ide	insulin degrading enzyme	ENSMUSG00000056999	-0.613383	5.88681	8.03548e-06
Abca9	ATP-binding cassette, sub-family A (ABC1), member 9	ENSMUSG00000041797	-0.780464	8.52566	8.06604e-06
Snrpe	small nuclear ribonucleoprotein E	ENSMUSG00000090553	1.64066	2.62503	1.02921e-05
Ipo9	importin 9	ENSMUSG00000041879	-0.495777	6.23428	1.32113e-05
Lyve1	lymphatic vessel endothelial hyaluronan receptor 1	ENSMUSG00000030787	-1.63658	9.27491	1.42077e-05
Mid1	midline 1	ENSMUSG00000035299	-1.38269	6.25366	1.44387e-05
Nptx1	neuronal pentraxin 1	ENSMUSG00000025582	-1.04699	4.18336	1.55303e-05
F13a1	coagulation factor XIII, A1 subunit	ENSMUSG00000039109	-1.31288	10.9582	1.61824e-05
Rgs1	regulator of G-protein signaling 1	ENSMUSG00000026358	0.416962	6.68439	2.06932e-05
Eps8	epidermal growth factor receptor pathway substrate 8	ENSMUSG00000015766	-0.562212	7.23887	2.77559e-05
Vsig4	V-set and immunoglobulin domain containing 4	ENSMUSG00000044206	-1.92841	4.61749	3.15264e-05
Adgre1	adhesion G protein-coupled receptor E1	ENSMUSG00000004730	-0.468826	10.8465	3.40548e-05
Bhlhe40	basic helix-loop-helix family, member e40	ENSMUSG00000030103	1.01202	6.53655	3.65882e-05
Atp6v1e1	ATPase, H+ transporting, lysosomal V1 subunit E1	ENSMUSG00000019210	-0.328471	7.55069	3.72999e-05
F10	coagulation factor X	ENSMUSG00000031444	1.03986	5.84949	3.9785e-05
Krt80	keratin 80	ENSMUSG00000037185	-0.77618	4.36246	7.83308e-05
Rhobtb1	Rho-related BTB domain containing 1	ENSMUSG00000019944	-0.377727	5.69401	8.01632e-05
Gm16982	predicted gene, 16982	ENSMUSG00000097170	-0.453869	5.45196	0.000107382
Slc13a3	solute carrier family 13 (sodium-dependent dicarboxylate transporter), member 3	ENSMUSG00000018459	-0.941061	4.61345	0.000115763
Il10	interleukin 10	ENSMUSG00000016529	-0.622531	5.84533	0.000155909
			-0.608102	5.26309	0.000163528
Ednrb	endothelin receptor type B	ENSMUSG00000022122	-0.594868	8.13497	0.000211472
Fam43a	family with sequence similarity 43, member A	ENSMUSG00000046546	-0.708358	5.47645	0.000222006
Smo	smoothened, frizzled class receptor	ENSMUSG00000001761	-1.21478	3.43028	0.00024491
Tlr5	toll-like receptor 5	ENSMUSG00000079164	-0.571538	5.19879	0.000290307
Ripor2	RHO family interacting cell polarization regulator 2	ENSMUSG00000036006	-0.587702	4.56248	0.000307937
Cbr2	carbonyl reductase 2	ENSMUSG00000025150	-0.612192	9.36905	0.000314529
Cxcl9	chemokine (C-X-C motif) ligand 9	ENSMUSG00000029417	-2.21583	1.89936	0.000335944
Atp2b4	ATPase, Ca++ transporting, plasma membrane 4	ENSMUSG00000026463	1.26473	2.12249	0.000443328
Znf41-ps	ZNF41, pseudogene		-0.421309	5.68952	0.000452755
Vdr	vitamin D (1,25-dihydroxyvitamin D3) receptor	ENSMUSG00000022479	1.28526	3.89741	0.000475673
Fpr2	formyl peptide receptor 2	ENSMUSG00000052270	-0.489824	5.75034	0.000579752
Gpx3	glutathione peroxidase 3	ENSMUSG00000018339	0.640512	4.49211	0.000593295
Rtn1	reticulon 1	ENSMUSG00000021087	-1.15637	2.96577	0.000605539
Zfp992	zinc finger protein 992	ENSMUSG00000070605	-0.632803	4.5375	0.00062161
Coro2b	coronin, actin binding protein, 2B	ENSMUSG00000041729	-0.767331	4.63775	0.000688532
Pisd-ps1	phosphatidylserine decarboxylase, pseudogene 1		0.620239	7.56613	0.000729421
Cd83	CD83 antigen	ENSMUSG00000015396	0.416901	9.76578	0.000742838
Cass4	Cas scaffolding protein family member 4	ENSMUSG00000074570	-0.485983	5.24298	0.000788135
Clec7a	C-type lectin domain family 7, member a	ENSMUSG00000079293	0.5296	8.66379	0.000919126
Ctla2a	cytotoxic T lymphocyte-associated protein 2 alpha	ENSMUSG00000044258	-0.932597	2.1526	0.000932234
Serinc3	serine incorporator 3	ENSMUSG00000017707	-0.277724	10.8983	0.000980064
Cd2	CD2 antigen	ENSMUSG00000027863	1.77836	6.61523	0.0010888
Fcgrt	Fc receptor, IgG, alpha chain transporter	ENSMUSG00000003420	-0.347211	9.5454	0.0013342
Bcl2a1b	B cell leukemia/lymphoma 2 related protein A1b	ENSMUSG00000089929	0.497259	6.41677	0.0013755
Osbpl11	oxysterol binding protein-like 11	ENSMUSG00000022807	-0.257486	6.80009	0.00138032
Id2	inhibitor of DNA binding 2	ENSMUSG00000020644	0.408403	6.71882	0.00138401
Mamdc2	MAM domain containing 2	ENSMUSG00000033207	0.572435	4.95985	0.00144813
Cd33	CD33 antigen	ENSMUSG00000004609	0.3569	7.04168	0.00172252
Mbd4	methyl-CpG binding domain protein 4	ENSMUSG00000030322	0.531426	3.70089	0.00183165
Rtn4	reticulon 4	ENSMUSG00000020458	-0.275445	9.90045	0.00186269
Frk	fyn-related kinase	ENSMUSG00000019779	0.848936	2.33904	0.00203204
Cltc	clathrin, heavy polypeptide (Hc)	ENSMUSG00000047126	-0.317826	9.96457	0.00204895
Padi4	peptidyl arginine deiminase, type IV	ENSMUSG00000025330	-0.77729	4.35458	0.00207422
Ccr3	chemokine (C-C motif) receptor 3	ENSMUSG00000035448	-0.952756	1.48245	0.00208786
St3gal6	ST3 beta-galactoside alpha-2,3-sialyltransferase 6	ENSMUSG00000022747	0.449303	5.42413	0.00209958
Ptprv	protein tyrosine phosphatase, receptor type, V	ENSMUSG00000097993	-1.2516	2.1213	0.00225235
B3gnt7	UDP-GlcNAc:betaGal beta-1,3-N-acetylglucosaminyltransferase 7	ENSMUSG00000079445	-0.59473	5.75035	0.00232308
Tnfsf13	tumor necrosis factor (ligand) superfamily, member 13	ENSMUSG00000089669	0.490573	6.75104	0.00245078
Hpgd	hydroxyprostaglandin dehydrogenase 15 (NAD)	ENSMUSG00000031613	-0.759828	6.55443	0.0024553
Itgam	integrin alpha M	ENSMUSG00000030786	-0.377119	9.48461	0.00246045
Tpbgl	trophoblast glycoprotein-like	ENSMUSG00000096606	-0.766759	3.42152	0.0024806
Clec4a1	C-type lectin domain family 4, member a1	ENSMUSG00000049037	-0.378943	6.93573	0.00287897
C4b	complement component 4B (Chido blood group)	ENSMUSG00000073418	-0.708364	10.0077	0.00291681
Mrc1	mannose receptor, C type 1	ENSMUSG00000026712	-0.360474	11.3999	0.00303415
Slc15a2	solute carrier family 15 (H+/peptide transporter), member 2	ENSMUSG00000022899	1.67599	4.82248	0.00328004
Abcc1	ATP-binding cassette, sub-family C (CFTR/MRP), member 1	ENSMUSG00000023088	-0.312472	7.42077	0.0033078
Cd5l	CD5 antigen-like	ENSMUSG00000015854	-0.444121	8.0523	0.00338208
Rpia	ribose 5-phosphate isomerase A	ENSMUSG00000053604	0.405354	5.128	0.00343256
Cd209a	CD209a antigen	ENSMUSG00000031494	-2.39321	4.98542	0.00354616
Slc29a1	solute carrier family 29 (nucleoside transporters), member 1	ENSMUSG00000023942	0.255171	7.18718	0.0037175
Gprc5c	G protein-coupled receptor, family C, group 5, member C	ENSMUSG00000051043	-0.564415	5.61099	0.00394083
Slamf9	SLAM family member 9	ENSMUSG00000026548	0.361392	6.205	0.00426203
Ddx60	DEAD (Asp-Glu-Ala-Asp) box polypeptide 60	ENSMUSG00000037921	-0.359947	6.36949	0.00432624
Ddx59	DEAD (Asp-Glu-Ala-Asp) box polypeptide 59	ENSMUSG00000026404	-0.602149	3.07227	0.00438609
Nid2	nidogen 2	ENSMUSG00000021806	-0.473415	5.45352	0.00440774
Pald1	phosphatase domain containing, paladin 1	ENSMUSG00000020092	-0.334073	7.11617	0.00445261
Peli2	pellino 2	ENSMUSG00000021846	0.512464	4.83323	0.00446049
Vcam1	vascular cell adhesion molecule 1	ENSMUSG00000027962	-0.890727	5.04853	0.00447606
Nup210	nucleoporin 210	ENSMUSG00000030091	-0.453147	5.38594	0.00453655
Col6a3	collagen, type VI, alpha 3	ENSMUSG00000048126	-2.59546	0.826204	0.00460135
Cd1d1	CD1d1 antigen	ENSMUSG00000028076	0.455003	4.72186	0.00466136
Arhgap23	Rho GTPase activating protein 23	ENSMUSG00000049807	-0.319922	5.39288	0.00467146
Rbp1	retinol binding protein 1, cellular	ENSMUSG00000046402	1.82723	1.37088	0.0046912
Rassf3	Ras association (RalGDS/AF-6) domain family member 3	ENSMUSG00000025795	0.245122	7.1516	0.00469531
Rassf4	Ras association (RalGDS/AF-6) domain family member 4	ENSMUSG00000042129	-0.341246	8.86414	0.0049056
Gbgt1	globoside alpha-1,3-N-acetylgalactosaminyltransferase 1	ENSMUSG00000026829	-0.483793	4.67686	0.00504827
Zfp993	zinc finger protein 993		-0.607435	3.45515	0.0051841
Cd300lg	CD300 molecule like family member G	ENSMUSG00000017309	-0.703092	3.365	0.00526075
Kank2	KN motif and ankyrin repeat domains 2	ENSMUSG00000032194	-0.514823	5.80233	0.00526736
Mrgpre	MAS-related GPR, member E	ENSMUSG00000048965	0.662728	2.29863	0.00534734
Tmem8	transmembrane protein 8	ENSMUSG00000024180	-0.26917	6.54103	0.00542375
Large1	LARGE xylosyl- and glucuronyltransferase 1	ENSMUSG00000004383	0.378034	5.19359	0.0054333
Gfra2	glial cell line derived neurotrophic factor family receptor alpha 2	ENSMUSG00000022103	-0.790249	5.49616	0.00564136
Stk39	serine/threonine kinase 39	ENSMUSG00000027030	-0.888069	3.13911	0.00572672
Pltp	phospholipid transfer protein	ENSMUSG00000017754	-0.339143	10.6767	0.00580705
Gm6225	predicted gene 6225	ENSMUSG00000097746	1.99165	0.516796	0.00584393
Gja1	gap junction protein, alpha 1	ENSMUSG00000050953	-0.587941	3.19467	0.0059359
Kif21b	kinesin family member 21B	ENSMUSG00000041642	-0.653713	5.14121	0.00593664
Ctsl	cathepsin L	ENSMUSG00000021477	-0.388029	9.58996	0.00603059
Olfm1	olfactomedin 1	ENSMUSG00000026833	-0.529607	5.6576	0.00642865
Ggt5	gamma-glutamyltransferase 5	ENSMUSG00000006344	-0.486759	4.40847	0.00645254
Rnd3	Rho family GTPase 3	ENSMUSG00000017144	-0.337401	6.06623	0.00646904
Tnfsf13os	tumor necrosis factor (ligand) superfamily, member 13, opposite strand		0.535806	5.49138	0.00657037
Dbi	diazepam binding inhibitor	ENSMUSG00000026385	0.377755	5.57674	0.0069189
Tns1	tensin 1	ENSMUSG00000055322	-0.306619	8.55254	0.00700961
Cblb	Casitas B-lineage lymphoma b	ENSMUSG00000022637	0.339038	5.31815	0.00728728
Fam107b	family with sequence similarity 107, member B	ENSMUSG00000026655	0.278538	5.91354	0.00730152
Clec4b1	C-type lectin domain family 4, member b1	ENSMUSG00000030147	-0.872144	3.72062	0.00732303
Kcnk5	potassium channel, subfamily K, member 5	ENSMUSG00000023243	-1.01507	2.47294	0.00756406
Capn11	calpain 11	ENSMUSG00000058626	4.40497	0.80167	0.00760738
Abca1	ATP-binding cassette, sub-family A (ABC1), member 1	ENSMUSG00000015243	-0.451253	8.5212	0.0076553
Irf4	interferon regulatory factor 4	ENSMUSG00000021356	-0.462805	5.08316	0.00821296
Cpeb1	cytoplasmic polyadenylation element binding protein 1	ENSMUSG00000025586	0.748377	2.54513	0.00851145
Lgmn	legumain	ENSMUSG00000021190	-0.25665	9.98409	0.00862146
Des	desmin	ENSMUSG00000026208	-5.46559	-0.0992023	0.00902041
Gm4788	predicted gene 4788	ENSMUSG00000070594	-0.976331	3.91991	0.00904484
Lrp3	low density lipoprotein receptor-related protein 3	ENSMUSG00000001802	-5.08183	-0.794494	0.00924044
P2rx4	purinergic receptor P2X, ligand-gated ion channel 4	ENSMUSG00000029470	0.206019	7.49415	0.00924778
Ap1b1	adaptor protein complex AP-1, beta 1 subunit	ENSMUSG00000009090	-0.290124	8.36656	0.00934718
Cd36	CD36 molecule	ENSMUSG00000002944	-0.274982	9.63908	0.00944129
Arf4	ADP-ribosylation factor 4	ENSMUSG00000021877	0.228405	7.46844	0.00961099
Ighm	immunoglobulin heavy constant mu		-0.678119	7.52733	0.00977503
Ndst1	N-deacetylase/N-sulfotransferase (heparan glucosaminyl) 1	ENSMUSG00000054008	0.605588	5.15562	0.00985267
Clec5a	C-type lectin domain family 5, member a	ENSMUSG00000029915	0.300651	5.84217	0.00991758
Ap2a2	adaptor-related protein complex 2, alpha 2 subunit	ENSMUSG00000002957	-0.227473	8.7558	0.0101291
Mfge8	milk fat globule-EGF factor 8 protein	ENSMUSG00000030605	0.324575	4.80431	0.0102964
Slc40a1	solute carrier family 40 (iron-regulated transporter), member 1	ENSMUSG00000025993	0.417256	6.03291	0.0104163
Snx15	sorting nexin 15	ENSMUSG00000024787	0.456247	4.83878	0.010435
Gm19905	predicted gene, 19905		0.485748	3.71267	0.0105353
Lifr	LIF receptor alpha	ENSMUSG00000054263	-0.342776	7.46805	0.0111231
Eif4a2	eukaryotic translation initiation factor 4A2	ENSMUSG00000022884	0.271725	7.62935	0.0112024
Ly6a	lymphocyte antigen 6 complex, locus A	ENSMUSG00000075602	-0.557754	6.39686	0.0117924
Sppl2a	signal peptide peptidase like 2A	ENSMUSG00000027366	-0.244543	7.76336	0.0118281
Snx10	sorting nexin 10	ENSMUSG00000038301	0.221334	6.93541	0.0120204
Sbf2	SET binding factor 2	ENSMUSG00000038371	-0.300766	7.22626	0.012201
Sap25	sin3 associated polypeptide	ENSMUSG00000079165	0.474329	5.11525	0.0122933
Adgrl2	adhesion G protein-coupled receptor L2	ENSMUSG00000028184	-0.326388	5.46265	0.0125255
Hnrnph2	heterogeneous nuclear ribonucleoprotein H2	ENSMUSG00000045427	-0.223946	7.29878	0.0125385
Poc1b	POC1 centriolar protein B	ENSMUSG00000019952	-0.356759	4.40809	0.0125717
Gpr146	G protein-coupled receptor 146	ENSMUSG00000044197	-0.251395	5.96022	0.0125802
Parp14	poly (ADP-ribose) polymerase family, member 14	ENSMUSG00000034422	-0.317659	8.12846	0.0128923
Plscr1	phospholipid scramblase 1	ENSMUSG00000032369	0.383431	4.21864	0.0130849
Ids	iduronate 2-sulfatase	ENSMUSG00000035847	-0.273083	6.84105	0.0131133
Serpinb1a	serine (or cysteine) peptidase inhibitor, clade B, member 1a	ENSMUSG00000044734	0.394059	6.10176	0.0131277
Rabggtb	Rab geranylgeranyl transferase, b subunit	ENSMUSG00000038975	0.264713	4.97197	0.0132105
Snx2	sorting nexin 2	ENSMUSG00000034484	-0.211172	8.94501	0.0133932
2510009E07Rik	RIKEN cDNA 2510009E07 gene	ENSMUSG00000043391	0.351996	4.48783	0.0133956
Syap1	synapse associated protein 1	ENSMUSG00000031357	-0.229721	6.06783	0.0134953
Ctsc	cathepsin C	ENSMUSG00000030560	-0.253312	10.0052	0.0135869
Tmcc3	transmembrane and coiled coil domains 3	ENSMUSG00000020023	-0.223899	6.008	0.0138201
Npy	neuropeptide Y	ENSMUSG00000029819	0.456887	4.38595	0.0139337
Amotl2	angiomotin-like 2	ENSMUSG00000032531	-1.54273	1.60468	0.0139662
Car2	carbonic anhydrase 2	ENSMUSG00000027562	3.1528	-2.15528	0.0141354
Lbp	lipopolysaccharide binding protein	ENSMUSG00000016024	-1.37311	1.50181	0.0143029
Zfp608	zinc finger protein 608	ENSMUSG00000052713	-0.422658	4.9863	0.0143743
Nkiras2	NFKB inhibitor interacting Ras-like protein 2	ENSMUSG00000017837	0.263495	5.9999	0.014511
Tmem189	transmembrane protein 189	ENSMUSG00000090213	0.241949	6.95862	0.0147258
Fgfr1op	Fgfr1 oncogene partner	ENSMUSG00000069135	0.355507	3.97787	0.0147303
Hnrnph3	heterogeneous nuclear ribonucleoprotein H3	ENSMUSG00000020069	0.324408	5.07962	0.0148089
Arsb	arylsulfatase B	ENSMUSG00000042082	-0.248083	6.47262	0.0150925
Atrnl1	attractin like 1	ENSMUSG00000054843	-0.318392	5.4649	0.0152133
Gal	galanin	ENSMUSG00000024907	-1.2059	3.7869	0.0156648
Pros1	protein S (alpha)	ENSMUSG00000022912	-0.215568	7.74765	0.0166056
Ero1l	ERO1-like (S. cerevisiae)	ENSMUSG00000021831	0.32382	5.39607	0.016649
Slc39a2	solute carrier family 39 (zinc transporter), member 2	ENSMUSG00000072572	1.07583	4.37333	0.0172941
Ankrd13b	ankyrin repeat domain 13b	ENSMUSG00000037907	0.400792	4.13669	0.0173209
Zfp385c	zinc finger protein 385C	ENSMUSG00000014198	0.300466	5.28349	0.0173881
Fgl2	fibrinogen-like protein 2	ENSMUSG00000039899	-0.344152	5.98593	0.0175799
Rxra	retinoid X receptor alpha	ENSMUSG00000015846	-0.325187	7.58051	0.0176296
Tspan9	tetraspanin 9	ENSMUSG00000030352	-1.25845	1.18335	0.0178564
Lbr	lamin B receptor	ENSMUSG00000004880	0.342417	6.25798	0.0179615
Gpcpd1	glycerophosphocholine phosphodiesterase 1	ENSMUSG00000027346	0.249557	7.10194	0.0191321
Nfxl1	nuclear transcription factor, X-box binding-like 1	ENSMUSG00000072889	-0.221879	6.82376	0.0193691
Rab11fip5	RAB11 family interacting protein 5 (class I)	ENSMUSG00000051343	-0.241855	8.44282	0.019666
Tmem176a	transmembrane protein 176A	ENSMUSG00000023367	-0.388823	6.75541	0.0197557
Sesn1	sestrin 1	ENSMUSG00000038332	-0.268798	7.00713	0.0199831
Itga8	integrin alpha 8	ENSMUSG00000026768	-0.600075	1.9241	0.0206708
Gm1966	predicted gene 1966		-0.559186	5.76368	0.0212987
Rp2	retinitis pigmentosa 2 homolog	ENSMUSG00000060090	-0.189322	6.69244	0.0213308
0610039K10Rik	RIKEN cDNA 0610039K10 gene	ENSMUSG00000058812	-0.262813	6.70402	0.0220033
Rgl1	ral guanine nucleotide dissociation stimulator,-like 1	ENSMUSG00000026482	-0.296237	8.51811	0.0223924
Abhd6	abhydrolase domain containing 6	ENSMUSG00000025277	-0.606436	2.1448	0.0224654
Chka	choline kinase alpha	ENSMUSG00000024843	0.310295	5.56179	0.0226408
1700030C10Rik	RIKEN cDNA 1700030C10 gene	ENSMUSG00000099759	-2.06884	-0.22254	0.0231186
Npdc1	neural proliferation, differentiation and control 1	ENSMUSG00000015094	-0.792452	1.91906	0.0233839
Cat	catalase	ENSMUSG00000027187	-0.194096	7.92999	0.0233996
Card10	caspase recruitment domain family, member 10	ENSMUSG00000033170	3.09712	0.564272	0.0239547
Klhl5	kelch-like 5	ENSMUSG00000054920	-0.239171	6.41406	0.0239559
Slco4a1	solute carrier organic anion transporter family, member 4a1	ENSMUSG00000038963	0.76389	1.68921	0.0240129
Bank1	B cell scaffold protein with ankyrin repeats 1	ENSMUSG00000037922	0.300835	5.55453	0.0245719
Samhd1	SAM domain and HD domain, 1	ENSMUSG00000027639	-0.198451	8.80493	0.0246154
2610203C22Rik	RIKEN cDNA 2610203C22 gene	ENSMUSG00000079671	-0.42815	3.62945	0.0246395
Cd47	CD47 antigen (Rh-related antigen, integrin-associated signal transducer)	ENSMUSG00000055447	-0.182565	7.65422	0.0248237
Slc7a8	solute carrier family 7 (cationic amino acid transporter, y+ system), member 8	ENSMUSG00000022180	-0.231579	7.19542	0.0249751
H2-K2	histocompatibility 2, K region locus 2		0.318567	6.16783	0.0250737
Hexim1	hexamethylene bis-acetamide inducible 1	ENSMUSG00000048878	-0.21992	7.18995	0.0251084
M6pr	mannose-6-phosphate receptor, cation dependent	ENSMUSG00000007458	-0.179809	7.63083	0.0251959
Tcirg1	T cell, immune regulator 1, ATPase, H+ transporting, lysosomal V0 protein A3	ENSMUSG00000001750	0.278775	8.46612	0.0252967
Ch25h	cholesterol 25-hydroxylase	ENSMUSG00000050370	0.60494	4.39767	0.0254598
Mosmo	modulator of smoothened	ENSMUSG00000046096	0.342556	4.07988	0.0257753
Prss23	protease, serine 23	ENSMUSG00000039405	-2.81773	0.372073	0.0258375
Serp1	stress-associated endoplasmic reticulum protein 1	ENSMUSG00000027808	-0.205411	8.42592	0.0258775
Smim10l2a	small integral membrane protein 10 like 2A	ENSMUSG00000054850	-1.11628	1.0241	0.025953
			1.88587	0.682579	0.0259641
Notch1	notch 1	ENSMUSG00000026923	-0.313689	6.5696	0.0260919
Gm3435	predicted gene 3435	ENSMUSG00000116895	-0.464376	4.25055	0.0262234
Prpf8	pre-mRNA processing factor 8	ENSMUSG00000020850	-0.302123	7.95213	0.0263675
Arhgef10l	Rho guanine nucleotide exchange factor (GEF) 10-like	ENSMUSG00000040964	-0.214191	6.21324	0.0267287
4930503L19Rik	RIKEN cDNA 4930503L19 gene	ENSMUSG00000044906	0.411544	4.32885	0.0268893
Rnase4	ribonuclease, RNase A family 4	ENSMUSG00000021876	-0.247068	8.47248	0.0270728
Ephb1	Eph receptor B1	ENSMUSG00000032537	-4.73179	-2.63192	0.0271773
Flt1	FMS-like tyrosine kinase 1	ENSMUSG00000029648	-0.7998	6.06444	0.0272977
Ywhag	tyrosine 3-monooxygenase/tryptophan 5-monooxygenase activation protein, gamma polypeptide	ENSMUSG00000051391	-0.216843	8.20412	0.0274518
Trib2	tribbles pseudokinase 2	ENSMUSG00000020601	-1.42366	-1.08499	0.0278622
Psmd8	proteasome (prosome, macropain) 26S subunit, non-ATPase, 8	ENSMUSG00000030591	0.21691	7.19422	0.0280488
AI427809	expressed sequence AI427809	ENSMUSG00000086712	-1.03734	2.09972	0.0282126
Spn	sialophorin	ENSMUSG00000051457	0.279571	5.74181	0.0283572
Cp	ceruloplasmin	ENSMUSG00000003617	-0.366277	6.47741	0.0288656
Ctgf	connective tissue growth factor	ENSMUSG00000019997	-1.71491	1.88036	0.0290812
Cd200r4	CD200 receptor 4	ENSMUSG00000062082	0.342867	5.61075	0.0291673
Rarres1	retinoic acid receptor responder (tazarotene induced) 1	ENSMUSG00000049404	2.0674	-0.186767	0.0291816
Sorbs3	sorbin and SH3 domain containing 3	ENSMUSG00000022091	0.291351	6.44907	0.0295912
Clmn	calmin	ENSMUSG00000021097	-1.42276	5.25227	0.0296653
Bcl2l2	BCL2-like 2	ENSMUSG00000089682	0.289911	5.42303	0.0301454
Folr2	folate receptor 2 (fetal)	ENSMUSG00000032725	-0.276868	9.36896	0.0302117
Ramp1	receptor (calcitonin) activity modifying protein 1	ENSMUSG00000034353	0.459105	5.51055	0.0302883
Marveld2	MARVEL (membrane-associating) domain containing 2	ENSMUSG00000021636	1.37221	4.09979	0.0304459
Tgfbr1	transforming growth factor, beta receptor I	ENSMUSG00000007613	0.249775	7.50522	0.0306257
Acly	ATP citrate lyase	ENSMUSG00000020917	-0.243027	7.85591	0.0308204
Slc17a5	solute carrier family 17 (anion/sugar transporter), member 5	ENSMUSG00000049624	-0.189496	5.63782	0.030827
Cd80	CD80 antigen	ENSMUSG00000075122	0.315765	4.40907	0.0310258
Ankfy1	ankyrin repeat and FYVE domain containing 1	ENSMUSG00000020790	-0.272015	7.73898	0.0310326
Cyp51	cytochrome P450, family 51	ENSMUSG00000001467	-0.227959	5.47399	0.0315901
Plekhg5	pleckstrin homology domain containing, family G (with RhoGef domain) member 5	ENSMUSG00000039713	-0.379591	6.94217	0.0316817
Slc43a2	solute carrier family 43, member 2	ENSMUSG00000038178	-0.272159	7.92439	0.0319481
Scd1	stearoyl-Coenzyme A desaturase 1	ENSMUSG00000037071	-0.897607	3.396	0.0320949
G530011O06Rik	RIKEN cDNA G530011O06 gene	ENSMUSG00000072844	-0.393229	5.20105	0.0321528
Cox20	cytochrome c oxidase assembly protein 20	ENSMUSG00000026500	0.37405	3.80208	0.0322878
Gm10602	predicted gene 10602		-0.233194	9.23156	0.0323375
Nabp1	nucleic acid binding protein 1	ENSMUSG00000026107	-0.215239	7.14553	0.0325586
Cep85	centrosomal protein 85	ENSMUSG00000037443	0.289851	4.0713	0.032821
Dop1b	DOP1 leucine zipper like protein B	ENSMUSG00000022946	-0.252192	5.87613	0.0332502
Mgp	matrix Gla protein	ENSMUSG00000030218	-2.25891	2.60206	0.0337765
Arl10	ADP-ribosylation factor-like 10	ENSMUSG00000025870	0.344937	4.33769	0.033838
Col3a1	collagen, type III, alpha 1	ENSMUSG00000026043	-2.12294	4.0999	0.0338913
Gpr183	G protein-coupled receptor 183	ENSMUSG00000051212	-0.363066	5.2117	0.0339866
Pi4k2b	phosphatidylinositol 4-kinase type 2 beta	ENSMUSG00000029186	0.285253	4.14046	0.0340896
Ctla2b	cytotoxic T lymphocyte-associated protein 2 beta	ENSMUSG00000074874	-0.389585	6.13063	0.0341413
Capn2	calpain 2	ENSMUSG00000026509	-0.221481	8.37117	0.0342672
Adam33	a disintegrin and metallopeptidase domain 33	ENSMUSG00000027318	0.477745	5.02677	0.0342836
Jade2	jade family PHD finger 2	ENSMUSG00000020387	0.281983	6.53299	0.0347304
Gpx8	glutathione peroxidase 8 (putative)	ENSMUSG00000021760	-4.88419	-1.49267	0.0348227
Aim2	absent in melanoma 2	ENSMUSG00000037860	0.193234	5.68739	0.0352735
Osbpl9	oxysterol binding protein-like 9	ENSMUSG00000028559	-0.185787	7.63702	0.0356241
Il7r	interleukin 7 receptor	ENSMUSG00000003882	0.399258	4.43474	0.0356779
Snx9	sorting nexin 9	ENSMUSG00000002365	-0.199922	6.41342	0.0357055
Zfp991	zinc finger protein 991	ENSMUSG00000067916	-0.213397	5.93343	0.035904
Gab1	growth factor receptor bound protein 2-associated protein 1	ENSMUSG00000031714	-0.358545	5.1328	0.036173
Ppox	protoporphyrinogen oxidase	ENSMUSG00000062729	0.274186	4.80322	0.0363618
Snhg12	small nucleolar RNA host gene 12	ENSMUSG00000086290	0.461478	3.40107	0.0364435
Galm	galactose mutarotase	ENSMUSG00000035473	0.313332	4.12881	0.0364551
Vwa5a	von Willebrand factor A domain containing 5A	ENSMUSG00000023186	-0.194558	7.86443	0.0365566
Tlr8	toll-like receptor 8	ENSMUSG00000040522	-0.295489	6.78308	0.0365637
Pisd-ps2	phosphatidylserine decarboxylase, pseudogene 2		0.556149	5.14349	0.0367423
1600020E01Rik	RIKEN cDNA 1600020E01 gene	ENSMUSG00000097048	0.62323	1.96428	0.0367697
Rpl36	ribosomal protein L36	ENSMUSG00000057863	0.62744	2.69912	0.0368322
Naip6	NLR family, apoptosis inhibitory protein 6	ENSMUSG00000078942	0.677305	6.10237	0.0370526
Galnt3	polypeptide N-acetylgalactosaminyltransferase 3	ENSMUSG00000026994	0.263956	4.85483	0.0370584
Atg7	autophagy related 7	ENSMUSG00000030314	0.21961	5.81223	0.0372828
Plac8	placenta-specific 8	ENSMUSG00000029322	-1.03918	2.30111	0.0373655
Fam102b	family with sequence similarity 102, member B	ENSMUSG00000040339	-0.26766	6.56396	0.0374705
Sacm1l	SAC1 suppressor of actin mutations 1-like (yeast)	ENSMUSG00000025240	-0.210748	6.36267	0.0374897
Kpnb1	karyopherin (importin) beta 1	ENSMUSG00000001440	-0.205644	8.10989	0.0378691
Zfp664	zinc finger protein 664	ENSMUSG00000079215	-0.235991	5.33755	0.0380952
Gosr2	golgi SNAP receptor complex member 2	ENSMUSG00000020946	-0.209047	6.65739	0.038096
Hsf3	heat shock transcription factor 3	ENSMUSG00000045802	-1.65148	-0.201783	0.0381278
Chst10	carbohydrate sulfotransferase 10	ENSMUSG00000026080	-1.60266	-1.31806	0.038246
Dhx58	DEXH (Asp-Glu-X-His) box polypeptide 58	ENSMUSG00000017830	-0.213919	5.88924	0.0382872
Trim30a	tripartite motif-containing 30A	ENSMUSG00000030921	-0.221262	7.33665	0.0384211
Tmod3	tropomodulin 3	ENSMUSG00000058587	-0.173366	7.38342	0.0387551
Mmp19	matrix metallopeptidase 19	ENSMUSG00000025355	-0.237719	6.38127	0.0392312
Col4a2	collagen, type IV, alpha 2	ENSMUSG00000031503	-0.776119	4.03941	0.0393175
Colec12	collectin sub-family member 12	ENSMUSG00000036103	-0.384994	6.94145	0.0394499
Vamp2	vesicle-associated membrane protein 2	ENSMUSG00000020894	0.264273	5.08496	0.0399377
Slc27a6	solute carrier family 27 (fatty acid transporter), member 6	ENSMUSG00000024600	1.61499	-0.0687325	0.0399632
Slc6a6	solute carrier family 6 (neurotransmitter transporter, taurine), member 6	ENSMUSG00000030096	-0.203171	9.64784	0.0399633
Gm3417	predicted gene 3417	ENSMUSG00000116780	-0.778035	1.46082	0.0402185
Cyb5r1	cytochrome b5 reductase 1	ENSMUSG00000026456	-0.361974	5.9866	0.0404195
Lpp	LIM domain containing preferred translocation partner in lipoma	ENSMUSG00000033306	-0.289544	5.67321	0.0404547
Dpy19l3	dpy-19-like 3 (C. elegans)	ENSMUSG00000043671	-0.608467	2.99907	0.0408023
Psme4	proteasome (prosome, macropain) activator subunit 4	ENSMUSG00000040850	-0.212212	6.52338	0.0413206
Il1rl2	interleukin 1 receptor-like 2	ENSMUSG00000070942	0.872042	3.17683	0.0413817
Cd300a	CD300A molecule	ENSMUSG00000034652	0.267601	7.25211	0.041884
Emilin2	elastin microfibril interfacer 2	ENSMUSG00000024053	-0.263472	8.12823	0.0418976
Ugcg	UDP-glucose ceramide glucosyltransferase	ENSMUSG00000028381	0.274214	6.19895	0.042003
Rasgrf2	RAS protein-specific guanine nucleotide-releasing factor 2	ENSMUSG00000021708	1.40126	1.25147	0.0420969
Adra2a	adrenergic receptor, alpha 2a	ENSMUSG00000033717	-2.87275	0.00115532	0.0423579
Cebpa	CCAAT/enhancer binding protein (C/EBP), alpha	ENSMUSG00000034957	-0.284595	8.1926	0.0424349
Ugt1a7c	UDP glucuronosyltransferase 1 family, polypeptide A7C	ENSMUSG00000090124	-0.203398	7.6001	0.0424656
Selenof	selenoprotein F	ENSMUSG00000037072	-0.209647	7.95443	0.043104
App	amyloid beta (A4) precursor protein	ENSMUSG00000022892	-0.189276	10.3543	0.0431057
Bzw1	basic leucine zipper and W2 domains 1	ENSMUSG00000051223	-0.181466	7.2403	0.0432275
Zfp69	zinc finger protein 69	ENSMUSG00000064141	-1.03477	0.454336	0.043323
			1.69979	-0.310376	0.0433321
Lag3	lymphocyte-activation gene 3	ENSMUSG00000030124	1.2924	0.919839	0.0439514
Dppa3	developmental pluripotency-associated 3	ENSMUSG00000046323	-2.17087	-0.346831	0.0439737
Aplp2	amyloid beta (A4) precursor-like protein 2	ENSMUSG00000031996	-0.202599	9.51487	0.0451123
Gclm	glutamate-cysteine ligase, modifier subunit	ENSMUSG00000028124	-0.283177	5.22156	0.045237
C1qtnf1	C1q and tumor necrosis factor related protein 1	ENSMUSG00000017446	2.25243	5.98655	0.0452614
Ccnl1	cyclin L1	ENSMUSG00000027829	0.275473	7.90058	0.0455044
			-1.94369	-0.912001	0.0459416
Kifc3	kinesin family member C3	ENSMUSG00000031788	-0.22986	6.28895	0.0461682
Pilrb2	paired immunoglobin-like type 2 receptor beta 2	ENSMUSG00000066682	0.301435	4.46817	0.0463196
Pgm1	phosphoglucomutase 1	ENSMUSG00000029171	-0.20796	5.10802	0.0463355
Tlr9	toll-like receptor 9	ENSMUSG00000045322	-0.29557	4.94177	0.0463979
Pik3ap1	phosphoinositide-3-kinase adaptor protein 1	ENSMUSG00000025017	-0.2179	8.82341	0.0464766
Eln	elastin	ENSMUSG00000029675	-4.39575	4.23523	0.0465617
Cerkl	ceramide kinase-like	ENSMUSG00000075256	0.340123	3.90393	0.0468614
G6pd2	glucose-6-phosphate dehydrogenase 2	ENSMUSG00000089992	-0.185222	6.38591	0.0470213
Cnrip1	cannabinoid receptor interacting protein 1	ENSMUSG00000044629	0.30397	4.23986	0.04712
Pbx1	pre B cell leukemia homeobox 1	ENSMUSG00000052534	0.407976	4.50086	0.0474428
Zbtb46	zinc finger and BTB domain containing 46	ENSMUSG00000027583	-1.01232	2.0077	0.0475449
Rhbdd1	rhomboid domain containing 1	ENSMUSG00000026142	-0.236455	5.10884	0.0475646
Col4a1	collagen, type IV, alpha 1	ENSMUSG00000031502	-0.969096	3.65045	0.0475822
Rtl6	retrotransposon Gag like 6	ENSMUSG00000055745	-0.51205	2.63745	0.0475839
Psmd7	proteasome (prosome, macropain) 26S subunit, non-ATPase, 7	ENSMUSG00000039067	-0.188234	6.30684	0.0477765
Eif2s3y	eukaryotic translation initiation factor 2, subunit 3, structural gene Y-linked	ENSMUSG00000069049	0.337954	5.61715	0.0478797
Kynu	kynureninase	ENSMUSG00000026866	0.942607	3.83732	0.0480884
Ifi27	interferon, alpha-inducible protein 27	ENSMUSG00000064215	0.231454	6.02393	0.0482165
Stxbp3	syntaxin binding protein 3	ENSMUSG00000027882	-0.171576	5.85448	0.0484034
Afap1l1	actin filament associated protein 1-like 1	ENSMUSG00000033032	-0.346528	5.20282	0.0484591
Zfp641	zinc finger protein 641	ENSMUSG00000022987	-4.27315	-1.42147	0.0485424
Clec4a3	C-type lectin domain family 4, member a3	ENSMUSG00000043832	-0.193714	6.775	0.0485862
Cxcr1	chemokine (C-X-C motif) receptor 1	ENSMUSG00000048480	-2.27881	1.33379	0.0486132
Myh14	myosin, heavy polypeptide 14	ENSMUSG00000030739	-2.84052	-1.03361	0.0488428
Ahdc1	AT hook, DNA binding motif, containing 1	ENSMUSG00000037692	-0.338099	3.60676	0.0489879
Rgs2	regulator of G-protein signaling 2	ENSMUSG00000026360	0.22652	7.99744	0.0491154
Cysltr1	cysteinyl leukotriene receptor 1	ENSMUSG00000052821	-0.466113	5.36391	0.0492986
Tor1aip2	torsin A interacting protein 2	ENSMUSG00000050565	-0.157508	7.65411	0.0495296
Atp1b1	ATPase, Na+/K+ transporting, beta 1 polypeptide	ENSMUSG00000026576	-1.10686	0.528738	0.049607
Umad1	UMAP1-MVP12 associated (UMA) domain containing 1	ENSMUSG00000089862	0.333109	3.91189	0.0497927
Tmf1	TATA element modulatory factor 1	ENSMUSG00000030059	-0.173742	6.22396	0.0497992
Dnase1l3	deoxyribonuclease 1-like 3	ENSMUSG00000025279	1.25159	2.64891	0.0498633
