# Supplementary material for: C-type lectin receptor CLEC4A2 promotes tissue adaptation of macrophages and protects against atherosclerosis
Source: Nat Commun. 2022 Jan 11;13:215. doi: 10.1038/s41467-021-27862-9 (PMC8752790; doi:10.1038/s41467-021-27862-9)
Supplement: Supplementary file 7 — Supplementary Data 4 [file 41467_2021_27862_MOESM7_ESM.xlsx]

## Sheet: Supplementary Data 4
Supplementary Data 4
p_val	avg_logFC	pct.1	pct.2	p_val_adj	cluster	gene
3.14e-133	0.916854	0.922	0.656	6.29e-130	0	Egr1
1.02e-120	0.869406	0.93	0.706	2.04e-117	0	Jun
1.91e-98	0.906427	0.95	0.832	3.82e-95	0	Mt1
1.31e-74	0.479669	0.974	0.812	2.63e-71	0	Pf4
1.85e-73	0.47289	0.983	0.83	3.7e-70	0	Sepp1
7.48e-59	0.681626	0.815	0.613	1.5e-55	0	Ccl2
3.05e-57	0.9173	0.788	0.605	6.11e-54	0	Ccl7
3.35e-55	0.499909	0.904	0.768	6.7e-52	0	Dusp1
3.25e-53	0.6624	0.786	0.59	6.51e-50	0	Atf3
1.15e-52	0.5112	0.832	0.657	2.29e-49	0	Maf
6.92e-52	0.466718	0.869	0.697	1.38e-48	0	Mrc1
7.14e-44	0.440102	0.848	0.675	1.43e-40	0	F13a1
7.95e-35	0.921789	0.543	0.392	1.59e-31	0	Mt2
7.48e-32	0.615542	0.599	0.435	1.5e-28	0	Cd83
1.23e-30	0.634943	0.616	0.468	2.46e-27	0	Hspa1a
3.7e-30	0.321861	0.775	0.652	7.39e-27	0	Ccl8
1.38e-26	0.431198	0.74	0.638	2.77e-23	0	Serinc3
5.93e-26	0.301816	0.744	0.601	1.19e-22	0	Folr2
7.31e-25	0.679968	0.628	0.499	1.46e-21	0	Ccl12
1.25e-24	0.498077	0.627	0.49	2.51e-21	0	Cd163
1.5e-24	0.365679	0.672	0.533	3.01e-21	0	Lyve1
2.52e-20	0.434393	0.651	0.534	5.04e-17	0	Ier3
2.61e-18	0.504634	0.464	0.351	5.21e-15	0	Casp4
4.98e-18	0.301268	0.687	0.578	9.96e-15	0	Cfh
2.04e-16	0.525826	0.51	0.413	4.08e-13	0	Klf2
7.41e-16	0.366364	0.66	0.567	1.48e-12	0	Cd36
1.24e-14	0.521731	0.512	0.422	2.48e-11	0	Hmox1
1.85e-14	0.2715	0.68	0.573	3.69e-11	0	Mgl2
3.22e-13	0.252453	0.652	0.552	6.44e-10	0	Ltc4s
7.67e-13	0.294182	0.546	0.456	1.53e-09	0	C4b
3.25e-12	0.459602	0.467	0.38	6.51e-09	0	Hspa1b
4.85e-12	0.283318	0.548	0.463	9.69e-09	0	Ccl24
7.48e-12	0.453738	0.553	0.491	1.5e-08	0	Klf4
9.38e-11	0.250272	0.661	0.598	1.88e-07	0	Fcgrt
8.29e-10	0.309741	0.614	0.542	1.66e-06	0	Ifrd1
3.21e-09	0.369284	0.513	0.438	6.41e-06	0	Fcrls
4.67e-09	0.303822	0.324	0.261	9.35e-06	0	Siglech
5.58e-08	0.344368	0.333	0.285	0.0001116	0	Pla2g2d
6.17e-08	0.505102	0.445	0.382	0.00012349	0	Rhob
3.59e-07	0.277809	0.323	0.275	0.00071801	0	Gm43936
2.2e-06	0.423253	0.409	0.357	0.00439281	0	Impact
6.17e-06	0.369327	0.493	0.445	0.0123355	0	Sdc4
1.93e-05	0.327146	0.298	0.255	0.0385829	0	A930007I19Rik
2.97e-05	0.314745	0.376	0.34	0.0593677	0	Gdf15
0.00048919	0.316395	0.463	0.425	0.978375	0	Kdm6b
0.00180688	0.262572	0.271	0.237	1	0	Vcam1
0.00185814	0.446889	0.401	0.373	1	0	Dnajb1
0.00412278	0.283325	0.377	0.352	1	0	Hk2
1.35e-124	0.919004	0.989	0.827	2.71e-121	1	Pf4
6.63e-119	0.793294	0.989	0.846	1.33e-115	1	Sepp1
3.25e-105	1.08139	0.868	0.593	6.5e-102	1	Folr2
4.93e-78	0.754937	0.905	0.683	9.85e-75	1	F13a1
2.99e-72	0.876167	0.787	0.549	5.97e-69	1	Cbr2
4.27e-71	0.666143	0.989	0.929	8.54e-68	1	Ifi27l2a
1.92e-70	1.01007	0.764	0.53	3.83e-67	1	Lyve1
4.98e-70	0.74961	0.937	0.824	9.95e-67	1	Ccl6
2.01e-62	0.422165	1	0.988	4.02e-59	1	Cst3
2.56e-60	0.810104	0.78	0.582	5.12e-57	1	Fcgrt
7.74e-58	0.866001	0.753	0.543	1.55e-54	1	Ltc4s
4.97e-57	0.725581	0.804	0.605	9.95e-54	1	Pltp
1.86e-56	0.63026	0.892	0.711	3.71e-53	1	Mrc1
2.23e-54	0.661194	0.858	0.672	4.45e-51	1	Maf
2.04e-50	0.751274	0.753	0.577	4.08e-47	1	Cfh
7.27e-50	1.03809	0.596	0.385	1.45e-46	1	Fcna
1.11e-48	1.04527	0.618	0.424	2.22e-45	1	Fxyd2
2.82e-43	0.79573	0.643	0.447	5.64e-40	1	C4b
7.59e-42	1.12388	0.789	0.663	1.52e-38	1	Ccl8
1.43e-41	0.659332	0.977	0.94	2.86e-38	1	Wfdc17
8.3e-38	0.796995	0.659	0.498	1.66e-34	1	Cd163
2.92e-33	0.369452	0.984	0.917	5.84e-30	1	Ifitm3
1.78e-32	0.665852	0.701	0.57	3.57e-29	1	Cd36
2.62e-32	0.837819	0.546	0.39	5.24e-29	1	Ednrb
1.47e-30	0.87403	0.593	0.464	2.93e-27	1	Ccl24
1.26e-26	0.358519	0.903	0.836	2.52e-23	1	Ctsb
2.61e-26	0.52673	0.703	0.581	5.21e-23	1	Mgl2
6.51e-21	0.437683	0.73	0.651	1.3e-17	1	Serinc3
7.16e-21	0.662962	0.535	0.429	1.43e-17	1	Clec10a
3.42e-19	1.21298	0.483	0.399	6.84e-16	1	Cd209f
3.6e-19	0.689252	0.443	0.349	7.2e-16	1	Tslp
2.26e-18	0.415875	0.76	0.705	4.51e-15	1	Ccl9
5.28e-18	0.348346	0.859	0.808	1.06e-14	1	Lgals1
1.75e-16	0.685077	0.497	0.413	3.5e-13	1	Txnip
2.28e-13	0.986842	0.44	0.384	4.55e-10	1	Cd209g
3.33e-13	0.639933	0.366	0.293	6.66e-10	1	Fgfr1
3.83e-13	0.702821	0.431	0.372	7.66e-10	1	Rcn3
4.32e-13	0.26472	0.809	0.767	8.64e-10	1	Cd63
9.43e-13	1.03564	0.519	0.453	1.89e-09	1	Retnla
2.54e-12	0.497257	0.514	0.457	5.07e-09	1	Serpinb6a
5.7e-12	0.631524	0.463	0.419	1.14e-08	1	Rnase4
3.61e-09	1.28257	0.159	0.304	7.21e-06	1	Hbb-bs
9.58e-09	0.457093	0.564	0.56	1.92e-05	1	Ly96
7.56e-08	0.384454	0.427	0.389	0.00015129	1	PISD
1.34e-07	0.41011	0.477	0.447	0.00026859	1	Nupr1
6.14e-05	0.32381	0.589	0.595	0.122739	1	Bst2
7.85e-05	0.25926	0.463	0.456	0.15693	1	Fcrls
0.00021726	0.343687	0.447	0.454	0.434527	1	Comt
0.00030113	0.434723	0.29	0.285	0.602267	1	Cela1
0.00065899	0.390907	0.295	0.295	1	1	Ecm1
0.00094506	0.584809	0.297	0.3	1	1	Timd4
0.00149397	0.365266	0.312	0.319	1	1	Ddx60
0.00248842	0.280284	0.25	0.263	1	1	Pros1
0.00390346	0.748285	0.305	0.312	1	1	Cd209d
0.00536629	0.415981	0.281	0.291	1	1	Tns1
9.01e-135	1.76038	0.974	0.598	1.8e-131	2	Lgals3
7.49e-112	1.40559	0.966	0.695	1.5e-108	2	Cstb
2.2e-108	2.59729	0.791	0.338	4.4e-105	2	Spp1
1.64e-101	1.44712	0.833	0.413	3.28e-98	2	Cd9
5.34e-73	1.84312	0.685	0.285	1.07e-69	2	Fabp5
7.49e-69	1.03692	0.635	0.235	1.5e-65	2	F10
1.46e-68	1.29991	0.767	0.412	2.93e-65	2	Clec4n
5.62e-68	0.925955	0.765	0.387	1.12e-64	2	Rnh1
2.37e-66	0.902001	0.794	0.35	4.74e-63	2	Clec4e
1.06e-65	0.645695	1	0.999	2.13e-62	2	Fth1
1.83e-61	0.914786	0.831	0.415	3.66e-58	2	Cd44
6.47e-61	0.590883	0.955	0.573	1.29e-57	2	Tmsb10
2.07e-60	0.801064	0.762	0.385	4.14e-57	2	Slc7a11
2.23e-60	0.805923	0.971	0.864	4.45e-57	2	Ctss
5.04e-60	1.35097	0.701	0.296	1.01e-56	2	Il1rn
8.75e-60	0.917011	0.59	0.259	1.75e-56	2	Acp5
3.16e-58	0.847278	0.968	0.788	6.31e-55	2	Psap
4.53e-58	0.835852	0.765	0.384	9.07e-55	2	Gngt2
5.46e-55	0.856169	0.881	0.559	1.09e-51	2	Vim
1.68e-52	0.824035	0.714	0.359	3.36e-49	2	Aprt
1.59e-51	0.571299	0.992	0.891	3.18e-48	2	Cyba
3.34e-51	1.25244	0.598	0.286	6.68e-48	2	Hilpda
4.73e-51	1.08356	0.725	0.387	9.47e-48	2	Rgs1
1.36e-48	0.742024	0.701	0.361	2.72e-45	2	Pkm
3.88e-48	0.738746	0.854	0.553	7.77e-45	2	Bcl2a1b
1.74e-47	0.70912	0.926	0.697	3.48e-44	2	Ctsz
1.11e-46	0.928005	0.775	0.485	2.22e-43	2	Capg
2.02e-46	0.823274	0.783	0.49	4.05e-43	2	Psmb6
2.61e-46	0.773297	0.963	0.822	5.22e-43	2	Cxcl2
1.12e-45	0.816443	0.738	0.437	2.24e-42	2	Esd
3.22e-45	1.07757	0.558	0.238	6.44e-42	2	Il7r
2.1e-44	0.720871	0.471	0.184	4.19e-41	2	Flrt3
3.17e-44	0.581169	0.722	0.404	6.33e-41	2	Bcl2a1d
2.92e-43	0.723241	0.905	0.611	5.85e-40	2	Cox17
1.02e-42	0.694153	0.479	0.204	2.04e-39	2	Vegfa
1.03e-42	0.91528	0.728	0.425	2.06e-39	2	Mif
1.42e-41	1.01056	0.574	0.275	2.84e-38	2	AA467197
4.37e-41	0.771189	0.418	0.124	8.75e-38	2	Pdpn
8.85e-41	0.742004	0.722	0.437	1.77e-37	2	Ldha
9.96e-41	0.907051	0.772	0.445	1.99e-37	2	Il1b
1.01e-40	0.750159	0.751	0.433	2.02e-37	2	Anxa2
1.57e-40	0.579147	0.722	0.393	3.14e-37	2	Id2
3.32e-40	0.718799	0.857	0.593	6.63e-37	2	Gapdh
7.46e-39	0.789742	0.82	0.566	1.49e-35	2	Txn1
3.02e-38	0.86439	0.582	0.291	6.03e-35	2	Ptgs2
8.9e-37	0.595125	0.548	0.245	1.78e-33	2	Bhlhe40
1.67e-36	0.65302	0.579	0.312	3.34e-33	2	Pgam1
2.82e-36	0.646977	0.937	0.664	5.64e-33	2	Srgn
3.58e-36	1.45884	0.54	0.252	7.15e-33	2	Thbs1
8.57e-36	0.593849	0.627	0.323	1.71e-32	2	Clec4d
5.3e-35	0.581894	0.902	0.615	1.06e-31	2	S100a6
8.95e-35	0.673165	0.802	0.515	1.79e-31	2	Ctsd
8.78e-34	0.68644	0.675	0.378	1.76e-30	2	Mpeg1
1.24e-33	0.588482	0.918	0.651	2.48e-30	2	Btg1
2.02e-33	0.48327	0.548	0.262	4.03e-30	2	Alcam
2.28e-32	0.659728	0.794	0.487	4.57e-29	2	S100a4
3.81e-32	0.783138	0.556	0.267	7.62e-29	2	Fn1
8.41e-32	1.04351	0.389	0.135	1.68e-28	2	Inhba
1.87e-31	0.480415	0.955	0.816	3.74e-28	2	Nfkbia
3.75e-31	0.507541	0.807	0.546	7.49e-28	2	Lilrb4a
4.43e-31	0.477904	0.468	0.24	8.85e-28	2	Malt1
6.3e-31	0.38086	0.976	0.901	1.26e-27	2	Calm1
6.77e-31	0.3563	0.466	0.2	1.35e-27	2	Chil3
8.87e-31	0.362091	0.439	0.193	1.77e-27	2	Havcr2
1.59e-30	0.653569	0.709	0.421	3.18e-27	2	Tnf
1.8e-30	0.336469	0.521	0.237	3.61e-27	2	Atp6v1b2
2.44e-30	0.964754	0.516	0.267	4.87e-27	2	Rgcc
2.82e-30	0.56727	0.812	0.528	5.63e-27	2	Ifrd1
2.84e-30	0.43601	0.45	0.237	5.68e-27	2	Gla
3.27e-30	0.641474	0.772	0.523	6.53e-27	2	Plin2
1.3e-29	0.470135	0.574	0.318	2.61e-26	2	Lat2
1.64e-29	0.553628	0.685	0.351	3.28e-26	2	Tnfaip2
1.71e-29	0.560863	0.743	0.488	3.42e-26	2	Cycs
2.76e-29	0.436394	0.429	0.158	5.52e-26	2	Mmp14
3.09e-29	0.601659	0.656	0.37	6.17e-26	2	Ccrl2
4.56e-29	1.10174	0.484	0.267	9.11e-26	2	Cxcl3
8.01e-29	0.598477	0.664	0.365	1.6e-25	2	Basp1
1.41e-28	0.521404	0.733	0.439	2.82e-25	2	Rnf149
1.6e-28	0.31486	0.423	0.217	3.19e-25	2	Ddhd1
2.24e-28	0.275053	0.577	0.328	4.48e-25	2	Gm9844
3.15e-28	0.789339	0.955	0.834	6.31e-25	2	Prdx1
2.38e-27	0.557224	0.455	0.193	4.76e-24	2	Tgm2
6.76e-27	0.590217	0.611	0.321	1.35e-23	2	Emp1
9.54e-26	0.284146	0.394	0.176	1.91e-22	2	Scd2
1.17e-25	0.410346	0.735	0.482	2.34e-22	2	Msrb1
4.83e-25	0.533577	0.664	0.433	9.66e-22	2	Eno1
1.19e-24	0.486064	0.585	0.333	2.37e-21	2	Pdia6
1.51e-24	0.491226	0.825	0.571	3.02e-21	2	S100a11
1.74e-24	0.511167	0.489	0.225	3.47e-21	2	Dusp5
1.98e-24	0.536129	0.841	0.62	3.95e-21	2	S100a10
2.25e-24	0.950916	0.593	0.393	4.51e-21	2	Cxcl1
3.72e-24	0.378256	0.511	0.306	7.45e-21	2	Gpr137b
4.28e-24	0.458204	0.77	0.528	8.57e-21	2	Lilr4b
1.05e-23	0.508621	0.638	0.413	2.09e-20	2	Manf
4.54e-23	0.507941	0.598	0.377	9.07e-20	2	Anxa1
5.43e-23	0.455208	0.775	0.505	1.09e-19	2	Mrpl52
1.88e-22	0.340165	0.558	0.339	3.75e-19	2	Soat1
2.46e-22	0.50874	0.667	0.429	4.92e-19	2	Aldoa
3.21e-22	0.505445	0.524	0.298	6.41e-19	2	Rilpl2
3.57e-22	0.430323	0.63	0.345	7.14e-19	2	Furin
9.13e-22	0.272604	0.997	1	1.83e-18	2	Ftl1
2.36e-21	0.41177	0.78	0.54	4.72e-18	2	Cox5a
3.09e-21	0.296808	0.516	0.344	6.18e-18	2	Gm10053
7.72e-21	0.410233	0.661	0.451	1.54e-17	2	Mpc1
9.64e-21	0.40381	0.497	0.298	1.93e-17	2	Slamf7
1.27e-20	0.33033	0.474	0.261	2.54e-17	2	Txnrd1
2.39e-20	0.453165	0.513	0.299	4.78e-17	2	Prdx6
2.53e-20	0.341114	0.386	0.211	5.05e-17	2	Timp1
3.76e-20	0.446625	0.783	0.59	7.52e-17	2	Cd68
6.49e-20	0.352883	0.683	0.451	1.3e-16	2	Ran
8.84e-20	0.51795	0.828	0.619	1.77e-16	2	Cd14
1.11e-19	0.557682	0.492	0.273	2.22e-16	2	Abcg1
1.74e-19	0.339045	0.672	0.46	3.48e-16	2	Taldo1
2.86e-19	0.375797	0.955	0.833	5.73e-16	2	Ctsb
2.93e-19	0.497041	0.423	0.237	5.86e-16	2	Cd300lf
3.72e-19	0.488121	0.611	0.411	7.44e-16	2	Sod2
4.03e-19	0.356609	0.823	0.586	8.07e-16	2	Slfn2
1.28e-18	1.16017	0.426	0.177	2.56e-15	2	Gpnmb
1.3e-18	0.480752	0.455	0.271	2.61e-15	2	Nceh1
1.33e-18	0.415784	0.508	0.294	2.67e-15	2	Rasgef1b
1.39e-18	0.290213	0.495	0.322	2.78e-15	2	Bcl2a1a
1.82e-18	0.379099	0.497	0.282	3.65e-15	2	Msr1
3.57e-18	0.36839	0.487	0.319	7.15e-15	2	Gsto1
1.09e-17	0.291312	0.481	0.312	2.18e-14	2	Tctex1d2
1.28e-17	0.438026	0.632	0.418	2.56e-14	2	Ifi30
2.47e-17	0.35084	0.847	0.652	4.94e-14	2	Sec61b
3.43e-17	0.299278	0.63	0.427	6.87e-14	2	AF251705
4.46e-17	0.822247	0.405	0.194	8.92e-14	2	Mmp12
4.47e-17	0.31534	0.585	0.329	8.94e-14	2	Hk2
5.73e-17	0.501729	0.476	0.28	1.15e-13	2	Nr4a2
8.14e-17	0.311522	0.545	0.322	1.63e-13	2	Lrp1
8.91e-17	0.272519	0.452	0.261	1.78e-13	2	Trim25
1.51e-16	0.373747	0.802	0.593	3.02e-13	2	Hspa5
2.06e-16	0.25877	0.426	0.253	4.11e-13	2	Pvr
2.64e-16	0.333227	0.733	0.533	5.27e-13	2	Slc25a5
2.87e-16	0.84559	0.468	0.263	5.73e-13	2	Sgk1
2.95e-16	0.628889	0.503	0.308	5.91e-13	2	Slpi
3.27e-16	0.389116	0.836	0.646	6.55e-13	2	Hsp90b1
6.26e-16	0.337217	0.624	0.395	1.25e-12	2	Gadd45b
6.75e-16	0.354001	0.362	0.174	1.35e-12	2	Olr1
8.97e-16	0.459396	0.688	0.435	1.79e-12	2	Slc15a3
1.01e-15	0.866346	0.497	0.331	2.02e-12	2	Gdf15
1.74e-15	0.392593	0.661	0.448	3.49e-12	2	Tnfaip3
2.93e-15	0.321562	0.468	0.266	5.86e-12	2	Phlda1
4.46e-15	0.262395	0.368	0.201	8.93e-12	2	Gdf3
4.69e-15	0.410799	0.46	0.26	9.38e-12	2	Csf2rb
5.46e-15	0.313642	0.447	0.267	1.09e-11	2	Chd7
6.57e-15	0.285	0.368	0.171	1.31e-11	2	Itgax
6.64e-15	0.298801	0.696	0.49	1.33e-11	2	Ranbp1
1.2e-14	0.303761	0.619	0.424	2.39e-11	2	Rgs2
1.41e-14	0.356625	0.381	0.188	2.82e-11	2	Ezr
2.35e-14	0.338759	0.405	0.23	4.7e-11	2	Mir155hg
2.61e-14	0.341939	0.397	0.225	5.23e-11	2	Cd274
3.54e-14	0.585851	0.442	0.256	7.08e-11	2	Osm
4.91e-14	0.683337	0.373	0.207	9.83e-11	2	Areg
9.98e-14	0.299673	0.794	0.608	2e-10	2	Prdx5
1.12e-13	0.377605	0.643	0.403	2.24e-10	2	Cebpb
1.85e-13	0.275715	0.68	0.475	3.7e-10	2	Litaf
2.87e-13	0.512382	0.354	0.165	5.74e-10	2	Il1a
7.02e-13	0.266687	0.545	0.33	1.4e-09	2	Gm2a
7.3e-13	0.268981	0.77	0.568	1.46e-09	2	Calr
7.52e-13	0.374066	0.399	0.223	1.5e-09	2	Vat1
7.55e-13	0.357632	0.849	0.701	1.51e-09	2	Ccl4
8.35e-13	0.372106	0.442	0.259	1.67e-09	2	Runx3
8.56e-13	0.431771	0.458	0.262	1.71e-09	2	Anxa4
9.69e-13	0.291746	0.561	0.384	1.94e-09	2	Mdh2
4.03e-12	0.369799	0.72	0.544	8.07e-09	2	Ier3
6.92e-12	0.271878	0.339	0.169	1.38e-08	2	Dusp2
6.97e-12	0.663884	0.786	0.65	1.39e-08	2	Ccl2
8.22e-12	0.28708	0.944	0.803	1.64e-08	2	Actg1
1.62e-11	0.286472	0.775	0.6	3.23e-08	2	Cotl1
1.63e-11	0.263362	0.36	0.191	3.25e-08	2	Ass1
2.76e-11	0.576626	0.32	0.148	5.52e-08	2	Arg1
2.88e-11	0.370242	0.683	0.496	5.77e-08	2	Tgfbi
3.43e-11	0.309324	0.37	0.212	6.86e-08	2	Errfi1
4.19e-11	0.262156	0.513	0.326	8.38e-08	2	Eif4e
4.64e-11	0.300501	0.352	0.212	9.28e-08	2	Hebp1
5.16e-11	0.373907	0.542	0.348	1.03e-07	2	Lmna
7.51e-11	0.319773	0.907	0.805	1.5e-07	2	Lgals1
7.78e-11	0.405765	0.854	0.764	1.56e-07	2	Cd63
9.87e-10	0.715951	0.357	0.221	1.97e-06	2	Fabp4
2.66e-09	0.367671	0.495	0.331	5.31e-06	2	Bcl2l11
4.31e-09	0.315161	0.386	0.246	8.62e-06	2	Arl5c
9.27e-09	0.300103	0.336	0.185	1.85e-05	2	Sema4d
2.06e-08	0.257599	0.683	0.534	4.12e-05	2	Creg1
2.82e-08	0.276749	0.458	0.294	5.65e-05	2	Csrnp1
4.25e-08	0.252863	0.899	0.816	8.51e-05	2	Rps2
5.1e-07	0.32723	0.368	0.247	0.00101928	2	Ralgds
5.56e-05	0.257512	0.275	0.164	0.11112	2	Mmp19
6.66e-05	0.43195	0.28	0.132	0.13328	2	Syngr1
0.00023987	0.34098	0.344	0.231	0.479736	2	Adam8
0.0004565	0.256299	0.299	0.201	0.912998	2	Fam20c
0.00389074	0.370571	0.312	0.207	1	2	Ifi205
6.95e-115	1.28689	0.989	0.855	1.39e-111	3	Cd74
2.08e-101	1.31935	0.966	0.712	4.15e-98	3	H2-Ab1
1.71e-99	1.17158	0.966	0.658	3.43e-96	3	H2-Aa
2.68e-98	1.31693	0.946	0.619	5.36e-95	3	H2-Eb1
1.49e-48	0.988258	0.742	0.468	2.97e-45	3	H2-DMb1
1.93e-40	1.06333	0.606	0.326	3.87e-37	3	Ccr2
6.09e-40	0.878888	0.745	0.513	1.22e-36	3	H2-DMa
1.04e-26	0.948736	0.544	0.355	2.08e-23	3	Clec4b1
3.54e-17	0.646914	0.496	0.34	7.07e-14	3	Slamf9
2.12e-16	0.413056	0.807	0.679	4.24e-13	3	Cd52
2.86e-13	0.265965	0.997	0.976	5.72e-10	3	Lyz2
6.09e-08	0.633273	0.445	0.315	0.00012176	3	Cx3cr1
2.4e-07	0.343063	0.759	0.698	0.00048057	3	Ms4a7
3.51e-05	0.271529	0.419	0.357	0.0701153	3	Cd72
4.02e-05	0.305512	0.419	0.35	0.0804002	3	Ckb
0.00025723	0.262786	0.28	0.24	0.514451	3	Il1rl1
0.00174595	0.264919	0.289	0.24	1	3	Gpr65
0.00572222	0.345682	0.317	0.273	1	3	Fcgr4
2.05e-160	3.92593	0.944	0.363	4.1e-157	4	S100a9
4.68e-159	4.25267	0.963	0.425	9.35e-156	4	S100a8
3.05e-149	0.460165	0.341	0.015	6.1e-146	4	Ly6g
1.58e-110	3.31716	0.756	0.261	3.16e-107	4	Retnlg
3.09e-109	1.84398	0.756	0.208	6.17e-106	4	Irg1
7.85e-97	1.844	0.796	0.293	1.57e-93	4	Ifitm1
2.94e-96	1.66347	0.681	0.176	5.87e-93	4	Hdc
1.36e-87	2.32408	0.659	0.203	2.72e-84	4	Wfdc21
2.46e-83	1.46657	0.844	0.391	4.91e-80	4	Slc7a11
3.27e-72	1.05698	0.907	0.445	6.54e-69	4	Il1b
4.66e-71	1.31222	0.726	0.295	9.32e-68	4	Slpi
1.02e-70	0.930081	0.396	0.06	2.03e-67	4	Stfa2l1
6.44e-68	1.3144	0.548	0.175	1.29e-64	4	Il1f9
2.53e-67	1.49824	0.722	0.293	5.06e-64	4	Mxd1
3.46e-65	1.29636	0.8	0.353	6.92e-62	4	Tnfaip2
5.54e-65	1.8637	0.589	0.209	1.11e-61	4	G0s2
1.63e-61	1.11307	0.807	0.365	3.27e-58	4	Clec4e
1.31e-60	0.715696	0.448	0.124	2.62e-57	4	Mrgpra2b
4.37e-57	0.317273	0.337	0.06	8.75e-54	4	Rdh12
2.47e-51	1.24391	0.493	0.177	4.94e-48	4	Lcn2
1.09e-50	0.412605	0.344	0.07	2.18e-47	4	Asprv1
1.35e-46	1.29361	0.43	0.125	2.7e-43	4	Gm5483
9.48e-44	1.10314	0.607	0.309	1.9e-40	4	Lrg1
2.11e-43	0.730764	0.989	0.824	4.21e-40	4	Cxcl2
2.87e-41	1.01358	0.552	0.239	5.73e-38	4	Il1r2
3.58e-41	0.797249	0.981	0.943	7.17e-38	4	Wfdc17
1.05e-40	0.663157	0.4	0.117	2.1e-37	4	Slfn4
3.52e-40	0.326521	0.252	0.007	7.05e-37	4	Prok2
6.16e-40	0.944401	0.481	0.197	1.23e-36	4	Trem1
9.72e-40	0.694325	0.907	0.661	1.94e-36	4	Btg1
6.57e-38	0.785493	0.659	0.318	1.31e-34	4	Samsn1
7.62e-38	1.27719	0.552	0.262	1.52e-34	4	Pglyrp1
6.88e-37	0.812257	0.856	0.577	1.38e-33	4	S100a11
4.4e-36	0.759832	0.463	0.187	8.8e-33	4	Sell
4.67e-36	0.694823	0.9	0.677	9.33e-33	4	Srgn
5.58e-36	0.519682	0.985	0.818	1.12e-32	4	Nfkbia
2.67e-35	0.770063	0.774	0.487	5.33e-32	4	Msrb1
1.8e-33	0.787258	0.737	0.448	3.6e-30	4	Rnf149
3.8e-33	0.761671	0.63	0.333	7.59e-30	4	Clec4d
5.17e-31	0.270718	0.311	0.088	1.03e-27	4	Upp1
4.62e-29	0.798971	0.459	0.193	9.25e-26	4	Csf3r
1.97e-27	0.824086	0.493	0.25	3.95e-24	4	Mcemp1
2.3e-26	0.744385	0.652	0.38	4.61e-23	4	Nlrp3
2.47e-26	0.734389	0.5	0.268	4.94e-23	4	Lmnb1
7.82e-26	0.402164	0.385	0.167	1.56e-22	4	Ltb
1.37e-25	0.690854	0.644	0.381	2.75e-22	4	Ccrl2
1.91e-24	0.717478	0.459	0.242	3.81e-21	4	Slfn1
2.39e-24	0.755708	0.4	0.163	4.77e-21	4	Csf1
2.82e-24	0.618217	0.504	0.279	5.64e-21	4	Hp
5.45e-24	0.713844	0.578	0.338	1.09e-20	4	2810474O19Rik
7.37e-24	0.31032	1	0.999	1.47e-20	4	Fth1
1.98e-23	0.783583	0.444	0.229	3.95e-20	4	Hcar2
5.47e-22	0.576427	0.459	0.245	1.09e-18	4	Mmp9
5.67e-22	0.34043	0.348	0.149	1.13e-18	4	Gm5150
2.17e-21	0.666475	0.441	0.216	4.33e-18	4	Cd24a
5.9e-21	0.568835	0.696	0.441	1.18e-17	4	Cd44
1.23e-19	0.258238	0.322	0.135	2.46e-16	4	Dgat2
1.09e-18	0.547143	0.556	0.323	2.19e-15	4	Il1rn
2.43e-18	0.328553	0.389	0.183	4.87e-15	4	Fgr
3.68e-18	0.507167	0.459	0.276	7.36e-15	4	Ccr1
4.38e-18	0.596364	0.633	0.402	8.76e-15	4	Gadd45b
1.33e-17	0.612315	0.481	0.29	2.66e-14	4	Gsr
3.21e-17	0.272377	0.304	0.13	6.42e-14	4	4833407H14Rik
4.87e-17	0.336916	0.333	0.157	9.73e-14	4	Steap4
8.57e-17	0.510866	0.544	0.323	1.71e-13	4	Trib1
1.36e-16	0.482124	0.641	0.411	2.72e-13	4	Cebpb
2.3e-15	0.653174	0.778	0.604	4.61e-12	4	Ccl3
9.08e-15	0.578575	0.696	0.516	1.82e-11	4	Cdk2ap2
1.42e-14	0.722622	0.341	0.113	2.83e-11	4	Cxcr2
3.17e-14	0.425283	0.748	0.556	6.34e-11	4	Pim1
1.09e-13	0.556475	0.337	0.173	2.18e-10	4	Fpr1
1.47e-13	0.295291	0.937	0.835	2.94e-10	4	Ccl6
5.77e-13	0.373251	0.837	0.631	1.15e-09	4	S100a6
1.84e-12	0.376052	0.396	0.264	3.67e-09	4	Pbx1
1.94e-12	0.2942	0.296	0.116	3.88e-09	4	Chil1
2.1e-12	0.746103	0.326	0.139	4.2e-09	4	Mmp8
4.99e-12	0.41391	0.481	0.327	9.98e-09	4	2310001H17Rik
6.28e-12	0.255918	0.37	0.245	1.26e-08	4	Dusp16
7.53e-12	0.352885	0.293	0.135	1.51e-08	4	Tnfrsf23
8.67e-12	0.666474	0.496	0.37	1.73e-08	4	Ifitm6
2.75e-11	0.336028	0.452	0.317	5.49e-08	4	Igsf6
3.44e-11	1.33591	0.352	0.227	6.88e-08	4	Ngp
4.06e-11	0.485498	0.33	0.166	8.12e-08	4	Slc16a3
4.9e-11	0.353519	0.319	0.175	9.79e-08	4	Il1a
4.98e-11	0.403678	0.626	0.487	9.96e-08	4	Litaf
8.49e-11	0.486583	0.456	0.349	1.7e-07	4	F630028O10Rik
8.61e-11	0.263336	0.852	0.678	1.72e-07	4	Cd52
2.07e-10	0.34814	0.493	0.35	4.14e-07	4	Birc3
2.17e-10	0.455029	0.47	0.311	4.34e-07	4	Ptgs2
4.68e-10	0.359376	0.374	0.239	9.36e-07	4	Gcnt2
6.59e-10	0.431109	0.6	0.441	1.32e-06	4	Tnf
1.05e-09	0.251826	0.415	0.289	2.11e-06	4	Trim30d
1.1e-09	0.387174	0.344	0.214	2.21e-06	4	Ankrd33b
1.34e-09	0.292922	0.907	0.794	2.68e-06	4	Dusp1
1.34e-09	0.298681	0.419	0.294	2.69e-06	4	Cks2
1.79e-09	0.343329	0.737	0.62	3.57e-06	4	Prdx5
2.6e-09	0.570449	0.389	0.246	5.2e-06	4	Cd300lf
5.98e-09	0.342234	0.704	0.552	1.2e-05	4	Ier3
1.29e-08	0.285747	0.519	0.38	2.59e-05	4	Cd300ld
2.24e-08	0.402464	0.448	0.348	4.48e-05	4	Pilra
2.58e-08	0.29155	0.359	0.262	5.16e-05	4	Igf1r
2.85e-08	0.332498	0.693	0.543	5.7e-05	4	Lilr4b
4.99e-08	0.278008	0.378	0.284	9.97e-05	4	Cxcl3
6.98e-08	0.266207	0.304	0.182	0.00013968	4	Rab11fip1
8.1e-08	0.460058	0.278	0.128	0.00016204	4	Il23a
4.34e-07	0.293353	0.489	0.386	0.00086739	4	Rtp4
4.63e-07	0.26737	0.289	0.192	0.00092639	4	Klhdc4
5.82e-07	0.316398	0.57	0.427	0.00116303	4	Klf2
6.33e-07	0.412718	0.463	0.34	0.00126597	4	Bcl2l11
6.9e-07	0.312961	0.37	0.274	0.0013793	4	Smox
7.08e-07	0.266027	0.726	0.603	0.00141695	4	Slfn2
8.45e-07	0.324331	0.441	0.342	0.00169049	4	AB124611
9.8e-07	0.251745	0.278	0.154	0.00196011	4	Tarm1
1.5e-06	0.518542	0.389	0.284	0.00299518	4	Gadd45a
4.58e-06	0.250928	0.419	0.308	0.00915708	4	Pde4b
5.41e-06	0.324154	0.344	0.236	0.0108136	4	Cd274
0.00033765	0.265596	0.363	0.306	0.6753	4	Cd209d
0.00043234	0.27797	0.474	0.407	0.864676	4	Cd209f
0.00079328	0.266709	0.319	0.251	1	4	Itgal
0.00710125	0.25028	0.252	0.163	1	4	Pygl
0.00720055	0.579988	0.33	0.257	1	4	Sorl1
5.06e-152	2.64139	0.961	0.331	1.01e-148	5	Plac8
7.66e-131	2.2137	0.843	0.216	1.53e-127	5	Ly6c2
4.5e-119	1.62113	0.819	0.255	9e-116	5	Hp
2.75e-118	1.91945	0.984	0.586	5.5e-115	5	Tmsb10
1.21e-103	1.97505	0.732	0.189	2.42e-100	5	Chil3
8.43e-94	1.47734	0.78	0.302	1.69e-90	5	Ms4a4c
2.04e-86	1.29262	0.811	0.319	4.07e-83	5	Gm9844
1.32e-75	1.25244	0.913	0.478	2.65e-72	5	Msrb1
2.84e-71	1.22863	0.78	0.348	5.68e-68	5	Ifitm6
9.4e-69	1.45748	0.744	0.296	1.88e-65	5	Slpi
1.68e-67	1.24432	0.768	0.346	3.36e-64	5	Mgst1
1.14e-63	1.00728	0.941	0.487	2.28e-60	5	S100a4
1.06e-62	1.04761	0.669	0.263	2.11e-59	5	Napsa
7.71e-60	0.922592	0.957	0.622	1.54e-56	5	S100a6
3.6e-58	1.03659	0.933	0.604	7.19e-55	5	Prdx5
8.56e-58	1.04402	0.929	0.573	1.71e-54	5	S100a11
1.92e-56	1.03228	0.677	0.247	3.84e-53	5	F10
7.36e-56	0.716352	0.992	0.922	1.47e-52	5	Ifitm3
1.58e-55	0.659122	0.516	0.178	3.15e-52	5	Gm9733
4.95e-53	0.928432	0.76	0.322	9.91e-50	5	Ccr2
5.2e-53	0.895694	0.839	0.364	1.04e-49	5	Clec4e
5.14e-49	0.63098	0.465	0.138	1.03e-45	5	Prtn3
2.73e-47	0.814001	0.598	0.242	5.45e-44	5	Mcemp1
2.89e-47	0.467842	0.961	0.614	5.77e-44	5	Lgals3
7.66e-47	0.888051	0.819	0.456	1.53e-43	5	Taldo1
1.17e-46	1.03909	0.858	0.451	2.35e-43	5	Il1b
2.24e-46	1.1306	0.63	0.256	4.48e-43	5	Thbs1
1.95e-45	0.803522	0.772	0.399	3.9e-42	5	Slc7a11
3.67e-45	0.826143	0.957	0.671	7.33e-42	5	Cd52
2.63e-44	0.498857	0.453	0.131	5.26e-41	5	Gpr141
3.25e-44	0.881737	0.63	0.274	6.5e-41	5	Id3
5.94e-44	0.765166	0.854	0.455	1.19e-40	5	Lsp1
1.79e-42	0.691527	0.992	0.819	3.59e-39	5	Nfkbia
2.9e-42	1.04431	0.89	0.546	5.8e-39	5	Pim1
6.56e-42	0.647149	0.504	0.203	1.31e-38	5	Vcan
3.54e-39	0.85361	0.614	0.28	7.09e-36	5	Gsr
7.85e-39	1.01141	0.504	0.197	1.57e-35	5	Il6
3.87e-37	0.776963	0.945	0.674	7.75e-34	5	Srgn
2.65e-36	0.49371	1	0.977	5.31e-33	5	Lyz2
3.55e-35	0.91238	0.642	0.298	7.1e-32	5	Ptgs2
3.87e-35	0.811765	0.638	0.271	7.75e-32	5	Fn1
9.49e-35	0.251132	0.413	0.133	1.9e-31	5	Mmp8
2.85e-34	0.858713	0.85	0.564	5.7e-31	5	Coro1a
5.13e-34	0.805157	0.89	0.622	1.03e-30	5	Cd14
1.5e-33	0.647874	0.799	0.445	3.01e-30	5	Rnf149
1.74e-32	0.726936	0.791	0.442	3.47e-29	5	Anxa2
5.06e-32	0.570461	0.969	0.81	1.01e-28	5	H2afz
5.94e-32	0.555311	0.752	0.4	1.19e-28	5	Gngt2
3.88e-31	0.541131	0.685	0.378	7.76e-28	5	Anxa1
3.38e-30	0.603562	0.902	0.655	6.76e-27	5	Sec61b
1.58e-28	1.34702	0.346	0.109	3.15e-25	5	Prg4
2.19e-28	0.731856	0.579	0.283	4.39e-25	5	Emb
6.06e-28	0.603273	0.906	0.624	1.21e-24	5	S100a10
1.5e-27	0.488126	0.972	0.806	3.01e-24	5	Actg1
4.23e-27	0.637042	0.772	0.437	8.45e-24	5	Cd44
9.84e-27	0.466469	0.547	0.264	1.97e-23	5	Pglyrp1
1.67e-26	0.698247	0.65	0.332	3.33e-23	5	Cxcl10
2.31e-26	0.617191	0.594	0.301	4.61e-23	5	Prdx6
2.57e-26	0.58124	0.866	0.584	5.15e-23	5	Cdkn1a
5.84e-26	0.548715	0.724	0.419	1.17e-22	5	Ifi30
1.76e-25	0.497317	0.539	0.265	3.52e-22	5	Plbd1
2.65e-25	0.485359	0.677	0.409	5.31e-22	5	Rnh1
2.69e-25	0.543893	0.559	0.281	5.38e-22	5	Nr4a2
8.6e-24	0.531377	0.571	0.306	1.72e-20	5	Smpdl3a
9.92e-24	0.539664	1	0.993	1.98e-20	5	Actb
2.42e-23	0.510792	0.705	0.438	4.84e-20	5	Eno1
5.58e-23	0.530361	0.984	0.877	1.12e-19	5	Rplp0
8.23e-23	0.294967	0.413	0.18	1.65e-19	5	Trem3
8.65e-23	0.521952	0.799	0.536	1.73e-19	5	Slc25a5
1.5e-22	0.393274	0.445	0.226	2.99e-19	5	Ltb4r1
1.85e-22	0.486731	0.858	0.573	3.7e-19	5	Vim
2.47e-22	0.28086	0.433	0.204	4.94e-19	5	Havcr2
4.39e-22	0.560741	0.516	0.29	8.79e-19	5	Zbp1
4.66e-22	0.46031	0.555	0.336	9.33e-19	5	Pyhin1
5.15e-22	0.568277	0.445	0.205	1.03e-18	5	Sirpb1c
7.32e-22	0.533937	0.862	0.593	1.46e-18	5	Slfn2
1.53e-21	0.552599	0.909	0.662	3.07e-18	5	Btg1
1.76e-21	1.48276	0.445	0.233	3.51e-18	5	Saa3
2.27e-21	0.400327	0.461	0.24	4.54e-18	5	Itgal
9.95e-21	0.480005	0.48	0.277	1.99e-17	5	Gadd45a
1.08e-20	0.520965	0.594	0.338	2.17e-17	5	Clec4d
2.34e-20	0.391219	0.563	0.345	4.67e-17	5	Psmb7
2.81e-20	0.633435	0.736	0.499	5.63e-17	5	Cycs
3.48e-20	0.552518	0.736	0.452	6.96e-17	5	Nr4a1
3.64e-20	0.27252	1	0.98	7.28e-17	5	Rps27a
5.54e-20	0.417557	0.646	0.416	1.11e-16	5	Sod2
5.91e-20	0.486991	0.728	0.451	1.18e-16	5	Tnfaip3
1.2e-19	0.438706	0.642	0.379	2.4e-16	5	Pkm
2e-19	0.527911	0.772	0.511	3.99e-16	5	Cdk2ap2
2.01e-19	0.394181	0.461	0.262	4.02e-16	5	Magohb
6.34e-19	0.535333	0.693	0.408	1.27e-15	5	Cebpb
1.44e-18	0.419761	0.449	0.211	2.87e-15	5	Ramp1
1.88e-18	0.331046	0.984	0.895	3.76e-15	5	Cyba
2.09e-18	0.252643	0.465	0.254	4.18e-15	5	Pdlim1
2.74e-18	0.365913	0.469	0.258	5.47e-15	5	Sowahc
4.55e-18	0.389044	0.453	0.246	9.09e-15	5	Arl5c
6e-18	0.450743	0.587	0.39	1.2e-14	5	Uqcrfs1
6.6e-18	0.261402	0.488	0.279	1.32e-14	5	Rgcc
7.65e-18	0.298618	0.697	0.456	1.53e-14	5	Mpc1
1.51e-17	0.557792	0.681	0.415	3.03e-14	5	Kdm6b
1.72e-17	0.280727	0.413	0.228	3.44e-14	5	Ceacam1
1.95e-17	0.377811	0.591	0.321	3.91e-14	5	Trib1
3.21e-17	0.638129	0.394	0.167	6.42e-14	5	Dmkn
4.49e-17	0.271706	0.445	0.239	8.98e-14	5	Gpr132
5.08e-17	0.345698	0.634	0.38	1.02e-13	5	Aprt
7.65e-17	0.327265	0.445	0.18	1.53e-13	5	Fgr
1.34e-16	0.44829	0.374	0.143	2.68e-13	5	Hopx
1.67e-16	0.452196	0.571	0.331	3.34e-13	5	Bcl2l11
2.61e-16	0.292458	0.756	0.498	5.22e-13	5	Capg
4.48e-16	0.272037	0.516	0.329	8.96e-13	5	Nudt21
4.49e-16	0.350975	0.902	0.703	8.97e-13	5	Ccl4
8.93e-16	0.388016	0.776	0.55	1.79e-12	5	Psmb8
1.84e-15	0.261448	0.543	0.334	3.67e-12	5	AB124611
1.95e-15	0.447632	0.508	0.245	3.91e-12	5	Lmo4
2.47e-15	0.444686	0.634	0.401	4.94e-12	5	Psma4
3.69e-15	0.381084	0.795	0.545	7.37e-12	5	Ier3
4.45e-15	0.339725	0.819	0.602	8.89e-12	5	Ccl3
5.16e-15	0.5833	0.551	0.328	1.03e-11	5	Samsn1
8.4e-15	0.415035	0.591	0.379	1.68e-11	5	Isg15
1.03e-14	0.434525	0.815	0.577	2.06e-11	5	Txn1
2.49e-14	0.263438	0.673	0.438	4.99e-11	5	Aldoa
4.47e-14	0.276257	0.406	0.194	8.95e-11	5	Ezr
9.13e-14	0.262724	0.354	0.155	1.83e-10	5	Pygl
1.63e-13	0.275986	0.957	0.828	3.25e-10	5	Cxcl2
1.9e-13	0.263434	0.516	0.343	3.81e-10	5	Pilra
3.17e-13	0.385331	0.421	0.246	6.34e-10	5	Slfn1
1.26e-12	0.486723	0.547	0.336	2.51e-09	5	Lrrfip1
1.66e-12	0.305328	0.508	0.325	3.32e-09	5	2310001H17Rik
3.57e-12	0.293826	0.472	0.285	7.15e-09	5	Tspan13
3.7e-12	0.385704	0.445	0.273	7.4e-09	5	Rara
4e-12	0.512137	0.5	0.318	8e-09	5	Mnda
4.32e-12	0.433331	0.638	0.457	8.63e-09	5	Esd
6.53e-12	0.298831	0.827	0.584	1.31e-08	5	Ppp1r15a
1.04e-11	0.286207	0.819	0.606	2.08e-08	5	Gapdh
1.13e-11	0.254803	0.492	0.32	2.27e-08	5	Lrg1
1.18e-11	0.330396	0.61	0.385	2.37e-08	5	Nlrp3
1.29e-11	0.316409	0.547	0.338	2.59e-08	5	Gm2a
1.78e-11	0.330358	0.756	0.56	3.56e-08	5	Lilrb4a
3.51e-11	0.28649	0.61	0.386	7.02e-08	5	Ccrl2
3.92e-11	0.266063	0.48	0.292	7.84e-08	5	Traf1
7.75e-11	0.333387	0.76	0.544	1.55e-07	5	Ifrd1
9.43e-11	0.299077	0.894	0.745	1.89e-07	5	Rpsa
3.18e-10	0.344058	0.657	0.437	6.36e-07	5	Tnf
4.75e-10	0.568603	0.437	0.245	9.5e-07	5	Emilin2
1.41e-09	0.293238	0.752	0.552	2.83e-06	5	Cox5a
1.55e-09	0.286709	0.496	0.352	3.11e-06	5	Gm10053
2.03e-09	0.493195	0.346	0.17	4.05e-06	5	Il17ra
2.55e-09	0.284551	0.823	0.63	5.1e-06	5	Cox17
1e-08	0.312948	0.346	0.204	2.01e-05	5	Noct
1.47e-08	0.327539	0.315	0.121	2.94e-05	5	Plcb1
1.54e-08	0.258243	0.484	0.298	3.08e-05	5	Csrnp1
3.46e-08	0.304878	0.441	0.304	6.93e-05	5	Itga4
3.84e-08	0.326983	0.346	0.194	7.68e-05	5	Cd244
6.87e-08	0.356237	0.362	0.2	0.00013746	5	4930523C07Rik
8.63e-08	0.34752	0.465	0.293	0.00017266	5	Cytip
1.05e-07	0.254109	0.866	0.721	0.00021033	5	Rpl4
1.18e-07	0.543017	0.445	0.263	0.00023547	5	Osm
2.08e-07	0.281141	0.52	0.352	0.00041569	5	Tkt
2.4e-07	0.361683	0.421	0.279	0.00048086	5	Glrx
1.07e-06	0.322267	0.382	0.229	0.00213014	5	Gyg
2.46e-06	0.427687	0.421	0.268	0.00492965	5	Runx3
2.57e-06	0.261014	0.445	0.302	0.00513139	5	Tnfsf9
2.97e-06	0.553302	0.378	0.195	0.00593937	5	Sell
4.04e-06	0.336194	0.382	0.273	0.0080849	5	Smox
5.42e-06	0.357906	0.429	0.293	0.0108471	5	Cxcr4
2.49e-05	0.606439	0.307	0.13	0.0497239	5	Serpinb2
5.26e-05	0.368336	0.496	0.344	0.10519	5	Tlr2
0.00016578	0.344203	0.335	0.212	0.331567	5	Prdm1
0.0012682	0.264583	0.339	0.233	1	5	Gdpd3
0.00168182	0.338159	0.323	0.21	1	5	Ifi205
1.96e-90	0.460059	0.505	0.073	3.93e-87	6	Pcp4l1
2.82e-65	1.23293	0.769	0.313	5.64e-62	6	2010111I01Rik
1e-62	1.52529	0.89	0.436	2.01e-59	6	Cd9
6.22e-62	1.42448	0.912	0.488	1.24e-58	6	Trem2
8.71e-57	0.825286	0.549	0.129	1.74e-53	6	Serpine1
1.01e-54	1.53021	0.769	0.341	2.01e-51	6	Cd72
3.86e-52	1.1759	0.912	0.479	7.72e-49	6	Cxcl16
1.42e-48	1.23382	0.901	0.496	2.84e-45	6	Capg
3.64e-46	0.989325	0.742	0.325	7.28e-43	6	Lat2
4.56e-46	1.10286	0.819	0.375	9.13e-43	6	Aprt
7.19e-46	0.615071	0.5	0.123	1.44e-42	6	Nes
8.04e-46	0.989035	0.725	0.343	1.61e-42	6	Rhoc
2.55e-45	1.36325	0.901	0.625	5.1e-42	6	Lgals3
2.85e-45	0.749121	1	0.999	5.7e-42	6	Fth1
1.1e-44	1.60113	0.775	0.367	2.21e-41	6	Spp1
4.4e-42	0.482415	0.495	0.138	8.8e-39	6	Apbb2
7.93e-36	1.11549	0.923	0.692	1.59e-32	6	Ms4a7
4.71e-35	0.869143	0.522	0.18	9.41e-32	6	Atp6v0d2
1.03e-34	0.528743	0.456	0.115	2.06e-31	6	Olfml3
5.61e-34	0.956205	0.742	0.382	1.12e-30	6	Anxa1
6.12e-34	0.822551	0.973	0.87	1.22e-30	6	Ctss
9.9e-34	0.796207	0.659	0.289	1.98e-30	6	AA467197
1.53e-33	0.612766	0.555	0.234	3.05e-30	6	Pdlim7
1.1e-31	0.582509	0.5	0.171	2.2e-28	6	Zmynd15
1.73e-31	0.494389	0.516	0.204	3.46e-28	6	Rnf128
1.62e-30	1.22807	0.973	0.84	3.23e-27	6	Prdx1
4.13e-30	0.84353	0.67	0.32	8.25e-27	6	Hexb
8.02e-30	0.678838	0.918	0.714	1.6e-26	6	Cstb
1.77e-29	1.71355	0.665	0.308	3.54e-26	6	Lpl
4.74e-29	0.421879	0.418	0.092	9.48e-26	6	Dhrs9
8.82e-29	0.659281	0.621	0.313	1.76e-25	6	Gpr137b
1.53e-28	0.870433	0.67	0.349	3.05e-25	6	Glipr1
4.67e-28	0.540806	0.489	0.196	9.34e-25	6	Ahnak2
1.16e-27	0.646828	0.769	0.431	2.32e-24	6	AF251705
1.46e-26	0.457521	0.407	0.122	2.92e-23	6	Ctsk
2.57e-26	0.696076	0.819	0.466	5.14e-23	6	Lsp1
5.1e-26	0.75548	0.863	0.58	1.02e-22	6	Vim
1.29e-25	0.858489	0.703	0.351	2.58e-22	6	Lmna
1.67e-25	0.529452	0.588	0.286	3.35e-22	6	Plp2
2.63e-25	1.09431	0.516	0.187	5.26e-22	6	Gpnmb
2.97e-25	0.498076	0.522	0.222	5.94e-22	6	Tmx4
8.13e-25	0.680702	0.5	0.187	1.63e-21	6	Ndrg1
2.03e-24	0.668784	0.571	0.257	4.07e-21	6	Il7r
2.19e-24	0.599237	0.67	0.358	4.39e-21	6	Ifi27
4.33e-24	0.744778	0.758	0.438	8.66e-21	6	Aldoa
4.67e-24	0.724916	0.736	0.379	9.34e-21	6	Basp1
5.01e-24	0.825186	0.929	0.711	1e-20	6	Ctsz
8.41e-24	0.777562	0.863	0.597	1.68e-20	6	Cd68
1.29e-23	0.70811	0.731	0.407	2.59e-20	6	Rgs1
1.67e-23	0.73977	0.863	0.571	3.33e-20	6	Bcl2a1b
2.84e-23	0.351148	0.467	0.171	5.67e-20	6	F11r
9.04e-23	0.876871	0.527	0.203	1.81e-19	6	Myo1e
9.32e-23	0.505925	0.456	0.192	1.86e-19	6	Col14a1
1.61e-22	0.814671	0.929	0.765	3.22e-19	6	Cd63
1.81e-21	0.310732	0.456	0.175	3.63e-18	6	Kcnn4
2.84e-21	0.908379	0.769	0.534	5.67e-18	6	Ctsd
3.93e-21	0.650016	0.527	0.243	7.86e-18	6	Pdgfa
5.37e-21	0.645487	0.687	0.379	1.07e-17	6	Lipa
1.87e-20	0.507743	0.736	0.413	3.73e-17	6	Id2
2.14e-20	0.280651	0.489	0.227	4.27e-17	6	Ptpn7
3.59e-20	2.07258	0.516	0.201	7.18e-17	6	Mmp12
1.66e-19	0.664747	0.637	0.34	3.32e-16	6	Slamf9
3.31e-19	0.623077	0.621	0.342	6.61e-16	6	Ckb
4.51e-19	0.587242	0.571	0.268	9.01e-16	6	Anxa4
5.33e-19	0.860432	0.67	0.372	1.07e-15	6	Tnfaip2
5.41e-19	0.42533	1	0.999	1.08e-15	6	Ftl1
8.31e-19	0.6101	0.637	0.341	1.66e-15	6	Clec4d
3.2e-18	0.695825	0.72	0.457	6.39e-15	6	Esd
3.46e-18	0.309593	0.484	0.253	6.91e-15	6	Tnfrsf12a
7.11e-18	0.27597	0.588	0.338	1.42e-14	6	Gadd45g
7.8e-18	0.435321	0.555	0.299	1.56e-14	6	Pkib
9.83e-18	0.571138	0.462	0.173	1.97e-14	6	Mmp14
1.54e-17	0.263733	0.467	0.224	3.08e-14	6	Gpr137b-ps
2.76e-17	0.880926	0.577	0.295	5.51e-14	6	Dpep2
3.51e-17	0.497045	0.742	0.469	7.03e-14	6	Taldo1
4.51e-17	0.337949	0.445	0.207	9.02e-14	6	Akr1b8
5.45e-17	0.561812	0.714	0.41	1.09e-13	6	Gngt2
6.07e-17	0.468553	0.978	0.898	1.21e-13	6	Cyba
5.27e-16	0.28264	0.511	0.271	1.05e-12	6	Fam3c
6.77e-16	0.457293	0.478	0.24	1.35e-12	6	Actn1
6.87e-16	0.580733	0.813	0.561	1.37e-12	6	Lilrb4a
8.09e-16	0.264268	0.495	0.292	1.62e-12	6	Ginm1
1.43e-15	0.461268	0.643	0.337	2.87e-12	6	Emp1
1.75e-15	0.558965	0.577	0.278	3.5e-12	6	Alcam
2.22e-15	0.505336	0.599	0.349	4.44e-12	6	Tppp3
2.48e-15	0.687417	0.478	0.214	4.95e-12	6	Pmepa1
4.05e-15	0.315596	0.538	0.289	8.11e-12	6	Cxcr4
7.68e-15	0.475776	0.841	0.636	1.54e-11	6	S100a6
8.63e-15	0.382404	0.412	0.142	1.73e-11	6	Pdpn
9.12e-15	0.572744	0.835	0.608	1.82e-11	6	Cotl1
1.06e-14	0.667766	0.643	0.402	2.12e-11	6	Cxcl1
4.06e-14	0.486361	0.665	0.397	8.13e-11	6	Mpeg1
4.34e-14	0.523374	0.67	0.4	8.69e-11	6	Sqstm1
7.03e-14	0.570695	0.72	0.454	1.41e-10	6	Anxa2
1.53e-13	0.688044	0.654	0.362	3.06e-10	6	Furin
1.81e-13	0.258928	0.445	0.239	3.62e-10	6	Csrp1
1.87e-13	0.28395	0.505	0.277	3.74e-10	6	Tnfsf12
4.61e-13	0.314601	0.588	0.338	9.21e-10	6	Lrrfip1
5.82e-13	0.291172	0.379	0.13	1.16e-09	6	Lhfpl2
2.33e-12	0.371799	0.758	0.508	4.65e-09	6	S100a4
2.4e-12	0.304253	0.516	0.283	4.8e-09	6	Stap1
3.66e-12	0.27728	0.445	0.236	7.32e-09	6	Igsf8
7.8e-12	0.516207	0.742	0.51	1.56e-08	6	Psmb6
1.04e-11	0.467228	0.874	0.629	2.07e-08	6	Cd14
1.42e-11	0.285656	0.423	0.211	2.84e-08	6	Nbn
7.39e-11	0.415807	0.945	0.841	1.48e-07	6	Ctsb
9.28e-11	0.44872	0.516	0.285	1.86e-07	6	Abcg1
1.71e-10	0.366426	0.857	0.685	3.43e-07	6	Rpl12
1.87e-10	0.327135	0.44	0.246	3.73e-07	6	Syne1
2.63e-10	0.448653	0.462	0.243	5.26e-07	6	Cdk6
2.76e-10	0.312212	0.643	0.417	5.52e-07	6	Rnh1
2.83e-10	0.27498	0.637	0.414	5.67e-07	6	Vdac2
3.52e-10	0.476675	0.473	0.286	7.03e-07	6	Acp5
8.11e-10	0.324744	0.505	0.273	1.62e-06	6	Txnrd1
9.69e-10	0.51952	0.429	0.18	1.94e-06	6	Itgax
1.06e-09	0.398781	0.984	0.949	2.12e-06	6	Crip1
1.2e-09	0.433713	0.615	0.387	2.4e-06	6	Pkm
1.45e-09	0.273105	0.648	0.428	2.89e-06	6	Bcl2a1d
1.96e-09	0.437899	0.484	0.263	3.92e-06	6	Plec
3.86e-09	0.490641	0.462	0.201	7.72e-06	6	Ptms
5.06e-09	0.404642	0.753	0.539	1.01e-05	6	Creg1
7.17e-09	0.401777	0.802	0.612	1.43e-05	6	Gapdh
1.33e-08	0.278637	0.94	0.812	2.66e-05	6	Actg1
1.6e-08	0.340369	0.505	0.31	3.2e-05	6	Slamf7
1.62e-08	0.307692	0.538	0.345	3.25e-05	6	Pilra
2.06e-08	0.30296	0.643	0.465	4.12e-05	6	Mpc1
4.58e-08	0.27569	0.758	0.544	9.17e-05	6	Lilr4b
4.86e-08	0.266466	0.643	0.448	9.72e-05	6	Eno1
6.79e-08	0.323116	0.879	0.723	0.00013578	6	Rpl4
1.18e-07	0.374264	0.324	0.087	0.00023604	6	Cdk18
1.22e-07	0.250837	0.687	0.465	0.00024455	6	Ran
1.67e-07	0.280556	0.967	0.881	0.00033455	6	Rplp0
3.02e-07	0.51253	0.725	0.587	0.00060459	6	Txn1
4.42e-07	0.256979	0.709	0.502	0.00088498	6	Ranbp1
4.87e-07	0.956313	0.588	0.432	0.00097475	6	Ctsl
5.65e-07	0.670773	0.39	0.134	0.00113003	6	Syngr1
5.77e-07	0.385416	0.434	0.263	0.00115453	6	Gm26532
6.53e-07	0.592686	0.44	0.243	0.00130632	6	Tgfbr1
8.18e-07	0.670942	0.511	0.32	0.0016362	6	Fabp5
9.84e-07	0.308944	0.566	0.347	0.00196742	6	Set
1.21e-06	0.819819	0.308	0.059	0.00242702	6	Npy
1.98e-06	0.537541	0.522	0.335	0.00395235	6	Gnas
2.01e-06	0.659495	0.434	0.228	0.00401641	6	Pld3
2.66e-06	0.514939	0.544	0.336	0.00532177	6	Lrp1
2.8e-06	0.295555	0.445	0.283	0.00560947	6	Nceh1
3.23e-06	0.415079	0.495	0.312	0.00646928	6	Gstm1
4.07e-06	0.323639	0.714	0.525	0.00813658	6	Mrpl52
7.43e-06	0.292123	0.429	0.26	0.014857	6	Atp6v1b2
1.08e-05	0.358739	0.368	0.217	0.0215228	6	Vps8
2.58e-05	0.616809	0.434	0.26	0.0516095	6	Tpm1
2.59e-05	0.417096	0.484	0.291	0.0517329	6	Tuba1c
6.14e-05	0.262647	0.879	0.681	0.122754	6	Cd52
0.00024302	0.30454	0.758	0.639	0.486041	6	S100a10
0.00028954	0.312052	0.989	0.978	0.579084	6	Lyz2
0.00060777	0.531216	0.495	0.319	1	6	Cx3cr1
0.00316549	0.352396	0.445	0.291	1	6	Fn1
0.0034594	0.337784	0.989	0.994	1	6	Actb
4.48e-105	1.84482	0.745	0.131	8.97e-102	7	Klrd1
4.03e-92	0.632603	0.535	0.07	8.05e-89	7	Cd7
1.43e-69	0.282609	0.446	0.063	2.86e-66	7	2003-09-01
1.03e-59	0.308594	0.49	0.095	2.06e-56	7	Kit
6.08e-56	1.07681	1	0.863	1.22e-52	7	Cd74
9.72e-56	1.21845	0.994	0.726	1.94e-52	7	H2-Ab1
1.12e-55	1.19113	0.987	0.637	2.25e-52	7	H2-Eb1
3.39e-55	1.19988	0.987	0.675	6.78e-52	7	H2-Aa
1.51e-51	1.17402	0.924	0.476	3.03e-48	7	H2-DMb1
2.82e-50	1.00428	0.994	0.597	5.63e-47	7	Tmsb10
3.34e-47	0.584525	0.478	0.068	6.67e-44	7	H2-Oa
1.64e-46	0.401997	0.452	0.077	3.28e-43	7	Ccr7
1.68e-45	0.963816	0.72	0.273	3.36e-42	7	Napsa
3.33e-45	0.294762	0.478	0.108	6.66e-42	7	H2-Ob
2.61e-44	0.35249	0.484	0.101	5.23e-41	7	Ramp3
6.03e-44	0.849562	0.567	0.146	1.21e-40	7	H2-DMb2
1.91e-43	1.89701	0.771	0.311	3.82e-40	7	Ifitm1
8.31e-43	0.27857	0.433	0.068	1.66e-39	7	Cdh1
1.33e-41	0.291657	0.49	0.136	2.66e-38	7	Siglecg
2.68e-41	0.992802	0.675	0.243	5.36e-38	7	Avpi1
3.08e-41	1.10642	0.898	0.52	6.17e-38	7	H2-DMa
1.09e-39	0.515369	0.548	0.148	2.18e-36	7	Amica1
1.57e-39	0.531152	0.478	0.098	3.13e-36	7	Klrb1b
3.47e-37	1.00521	0.904	0.465	6.95e-34	7	Lsp1
1.51e-36	1.10423	0.943	0.583	3.02e-33	7	S100a11
3.48e-35	0.935597	0.688	0.266	6.96e-32	7	Plbd1
1.9e-34	1.04579	0.758	0.322	3.8e-31	7	Syngr2
7.16e-34	0.812312	0.962	0.679	1.43e-30	7	Cd52
4e-32	0.538563	0.599	0.233	8e-29	7	Mir155hg
1.01e-30	0.909209	0.656	0.282	2.03e-27	7	Tspan13
1.53e-29	0.939948	0.624	0.247	3.07e-26	7	Il1r2
4.54e-29	0.903194	0.656	0.289	9.08e-26	7	Cytip
7.9e-29	0.830152	0.975	0.815	1.58e-25	7	H2afz
2e-28	0.700842	0.726	0.338	4e-25	7	Gm9844
1.05e-27	0.782969	0.866	0.463	2.11e-24	7	Il1b
1.8e-27	0.874449	0.783	0.423	3.61e-24	7	Bcl2a1d
3.18e-27	0.466057	0.42	0.082	6.35e-24	7	P2ry10
1.51e-26	0.804638	0.962	0.632	3.02e-23	7	S100a6
2.16e-26	0.279987	0.433	0.111	4.33e-23	7	Cadm1
3.72e-26	0.568355	0.669	0.276	7.44e-23	7	Alcam
5.71e-26	0.929651	0.624	0.263	1.14e-22	7	Runx3
1.06e-25	0.656405	0.955	0.746	2.11e-22	7	Rpsa
3.55e-25	0.402915	0.994	0.981	7.1e-22	7	Rps27a
1.61e-24	1.07938	0.586	0.252	3.23e-21	7	Cd209a
7.55e-24	0.291729	0.452	0.136	1.51e-20	7	Cst7
7.6e-24	0.881369	0.866	0.504	1.52e-20	7	S100a4
1.34e-23	0.326709	0.484	0.159	2.67e-20	7	Acot7
1.47e-23	0.736898	0.822	0.439	2.94e-20	7	Rel
1.93e-23	0.304973	0.478	0.169	3.85e-20	7	Dmkn
1.96e-23	0.413068	0.497	0.179	3.92e-20	7	Creld2
8.77e-23	0.300994	0.51	0.202	1.75e-19	7	Flrt3
1.5e-22	0.735713	0.65	0.292	3e-19	7	AA467197
5.82e-22	0.413127	1	0.956	1.16e-18	7	Rps8
6.7e-22	0.525059	0.592	0.272	1.34e-18	7	Lmnb1
1.54e-21	0.590243	0.994	0.893	3.08e-18	7	Rps7
2.84e-21	0.447226	0.656	0.319	5.68e-18	7	Anp32e
3.07e-21	0.595903	0.701	0.355	6.14e-18	7	H2afy
3.5e-21	0.577003	0.471	0.177	7e-18	7	Gpr171
5.45e-21	0.366492	0.573	0.282	1.09e-17	7	Pmaip1
5.46e-21	0.596041	0.994	0.949	1.09e-17	7	Crip1
5.61e-21	0.81863	0.605	0.287	1.12e-17	7	Nr4a2
1.13e-20	0.432483	0.541	0.246	2.26e-17	7	Adrbk2
1.44e-20	0.751373	0.752	0.427	2.88e-17	7	Ifi30
2.09e-20	0.294383	0.694	0.363	4.17e-17	7	Plac8
2.38e-20	0.460435	0.497	0.205	4.76e-17	7	Ifi205
2.89e-20	0.480234	0.975	0.811	5.79e-17	7	Actg1
5.07e-20	0.325834	0.484	0.196	1.01e-16	7	Ass1
1.64e-19	0.456698	0.592	0.296	3.28e-16	7	Ccnd1
1.93e-19	0.512489	0.975	0.881	3.85e-16	7	Rplp0
8.98e-19	0.693042	0.637	0.29	1.8e-15	7	Traf1
1.43e-18	0.602811	0.885	0.571	2.86e-15	7	Coro1a
2.78e-18	0.362032	0.611	0.325	5.56e-15	7	Ms4a4c
4.06e-18	0.899242	0.605	0.239	8.13e-15	7	Ccnd2
4.66e-18	0.353256	1	0.973	9.33e-15	7	Rpl32
5.23e-18	0.265032	0.452	0.181	1.05e-14	7	Lta4h
2.4e-17	0.322574	0.484	0.235	4.8e-14	7	Irf4
3.33e-17	0.568456	0.936	0.682	6.65e-14	7	Rpl12
1.68e-16	0.464567	0.962	0.682	3.35e-13	7	Srgn
2.06e-16	0.503971	0.777	0.454	4.13e-13	7	Anxa2
4.04e-16	0.384591	0.408	0.109	8.09e-13	7	Klrk1
4.79e-16	0.453822	0.484	0.218	9.59e-13	7	Timp1
6.61e-16	0.517052	0.949	0.721	1.32e-12	7	Rpl4
4.44e-15	0.583323	0.815	0.521	8.88e-12	7	Mrpl52
5.42e-15	0.529632	0.58	0.308	1.08e-11	7	Hilpda
6.25e-15	0.385386	0.866	0.557	1.25e-11	7	Pim1
8.43e-15	0.327752	0.567	0.332	1.69e-11	7	Nudt21
8.91e-15	0.486443	0.796	0.503	1.78e-11	7	Cycs
1.59e-14	0.400189	0.344	0.048	3.19e-11	7	Grasp
1.64e-14	1.07794	0.529	0.25	3.27e-11	7	Tbc1d4
8.09e-14	0.797447	0.637	0.34	1.62e-10	7	Gm2a
8.15e-14	0.436785	0.439	0.182	1.63e-10	7	Tnni2
7.56e-13	0.265939	0.694	0.405	1.51e-09	7	Psma4
8.96e-13	0.362971	0.981	0.922	1.79e-09	7	Rpl17
1.02e-12	0.30536	0.701	0.411	2.03e-09	7	Rgs1
1.22e-12	0.490924	0.764	0.5	2.44e-09	7	Ranbp1
1.27e-12	0.299005	0.433	0.163	2.54e-09	7	Rala
1.29e-12	0.441773	0.968	0.818	2.58e-09	7	Rps2
1.84e-12	0.354587	0.49	0.238	3.69e-09	7	Gcnt2
4.02e-12	0.4209	0.752	0.513	8.05e-09	7	Sdf2l1
4.99e-12	0.466261	0.898	0.632	9.97e-09	7	Cox17
7.5e-12	0.293641	0.522	0.262	1.5e-08	7	Sowahc
8.12e-12	0.403555	0.682	0.417	1.62e-08	7	Rnh1
8.4e-12	0.269341	0.427	0.177	1.68e-08	7	Mmp14
9.29e-12	0.382796	0.624	0.387	1.86e-08	7	Psma1
9.57e-12	0.805926	0.529	0.262	1.91e-08	7	Nr4a3
1.11e-11	0.28261	0.503	0.279	2.21e-08	7	Vrk1
2.27e-11	0.460441	0.796	0.556	4.55e-08	7	Psmb8
3.31e-11	0.502048	0.669	0.385	6.61e-08	7	Basp1
3.71e-11	0.281917	0.446	0.235	7.41e-08	7	Rogdi
6.56e-11	0.38349	0.847	0.594	1.31e-07	7	Cdkn1a
1.37e-10	0.499169	0.535	0.302	2.75e-07	7	Tnfsf9
1.4e-10	0.313965	0.694	0.464	2.79e-07	7	Mpc1
1.54e-10	0.532566	0.726	0.491	3.07e-07	7	Cxcl16
2.69e-10	0.27188	0.707	0.458	5.38e-07	7	Ldha
3.6e-10	0.344113	0.567	0.312	7.21e-07	7	Rilpl2
3.82e-10	0.295891	0.395	0.143	7.65e-07	7	Ciita
4.98e-10	0.955784	0.554	0.306	9.95e-07	7	Tnip3
1.2e-09	0.35757	0.701	0.447	2.41e-06	7	Mif
2.2e-09	0.358379	0.446	0.218	4.4e-06	7	Arih2
2.38e-09	0.286935	0.841	0.583	4.76e-06	7	Vim
2.52e-09	0.260331	0.478	0.261	5.03e-06	7	Fgl2
4.52e-09	0.409434	0.828	0.62	9.03e-06	7	Rpl5
8.43e-09	0.255188	0.561	0.346	1.69e-05	7	Slamf9
1.6e-08	0.302627	0.529	0.304	3.2e-05	7	Baz1a
1.86e-08	0.340804	0.618	0.393	3.72e-05	7	Mdh2
2.94e-08	0.393635	0.854	0.665	5.88e-05	7	Sec61b
3.2e-08	0.269455	0.427	0.211	6.41e-05	7	Havcr2
4.03e-08	0.361012	0.42	0.221	8.05e-05	7	Naga
1.6e-07	0.294363	0.777	0.578	0.00032087	7	Bcl2a1b
1.64e-07	0.307648	0.446	0.224	0.00032703	7	Cd24a
1.79e-07	0.751416	0.516	0.268	0.00035792	7	Bhlhe40
2.16e-07	0.255703	0.987	0.92	0.00043131	7	Ptma
5.21e-07	0.543297	0.465	0.244	0.00104177	7	Dusp5
7.67e-07	0.379528	0.637	0.429	0.00153421	7	Manf
9.44e-07	0.258313	0.478	0.294	0.00188851	7	Plp2
1.44e-06	0.327686	0.809	0.611	0.00288299	7	Cotl1
1.5e-06	0.267373	0.707	0.507	0.0030058	7	Rpl27-ps3
1.88e-06	0.257664	0.911	0.814	0.00376504	7	Rpl30
1.89e-06	0.297371	0.72	0.521	0.00378538	7	Cdk2ap2
2.38e-06	1.27833	0.376	0.118	0.00475395	7	Ccl17
3.58e-06	0.383131	0.478	0.287	0.00715866	7	Stap1
1.12e-05	0.251015	0.86	0.689	0.0223293	7	Rps12-ps3
1.14e-05	0.407502	0.465	0.264	0.0227325	7	Il7r
4.07e-05	0.281865	0.497	0.31	0.0814816	7	Rasgef1b
6.09e-05	0.41031	0.484	0.273	0.121735	7	Csf2rb
6.79e-05	0.284764	0.452	0.271	0.13589	7	Cebpz
8.63e-05	0.362689	0.771	0.594	0.172652	7	Ppp1r15a
0.00011079	0.308701	0.401	0.24	0.221589	7	Ppa1
0.00020394	0.356938	0.541	0.35	0.407878	7	Set
0.00023002	0.30632	0.395	0.19	0.460047	7	Fgr
0.00066878	0.305916	0.503	0.335	1	7	Nfkb1
0.00104118	0.308448	0.541	0.349	1	7	Hk2
0.00120151	0.268002	0.439	0.28	1	7	Chd7
0.00127192	0.315507	0.42	0.258	1	7	Malt1
0.00127202	0.291786	0.478	0.326	1	7	Thoc7
0.00199659	0.349505	0.465	0.312	1	7	Nop58
0.00215957	0.272962	0.631	0.47	1	7	Cd83
0.00346682	0.441829	0.331	0.149	1	7	Map4k1
0.0066896	0.252327	0.726	0.584	1	7	Calr
0.00755666	0.302446	0.363	0.219	1	7	Jak2
0.00760937	0.297027	0.338	0.211	1	7	Nol4l
0.00778458	0.341745	0.369	0.196	1	7	Ndrg1
0.00956539	0.368946	0.369	0.241	1	7	Slc25a20
2.95e-197	0.536449	0.431	0.002	5.89e-194	8	Kif4
6.29e-187	0.739594	0.504	0.012	1.26e-183	8	Pbk
1.02e-149	1.83032	0.724	0.065	2.03e-146	8	Nusap1
1.93e-134	0.398864	0.431	0.003	3.85e-131	8	Ska1
8.83e-126	0.940027	0.488	0.023	1.77e-122	8	Hmmr
5.9e-123	0.762742	0.561	0.047	1.18e-119	8	Tk1
9.65e-122	1.61984	0.618	0.061	1.93e-118	8	Ube2c
9.03e-120	2.12154	0.813	0.107	1.81e-116	8	2810417H13Rik
1.11e-107	1.72453	0.74	0.11	2.22e-104	8	Birc5
1.18e-102	0.717331	0.496	0.039	2.37e-99	8	Ccnb1
7.32e-98	1.33945	0.585	0.021	1.46e-94	8	Prc1
5.27e-97	0.544813	0.439	0.011	1.05e-93	8	Clspn
1.12e-95	0.292184	0.447	0.035	2.25e-92	8	Rad51
3.65e-93	0.315977	0.431	0.026	7.29e-90	8	Plk1
1.91e-85	0.700834	0.415	0.007	3.83e-82	8	Rrm2
3.6e-74	2.51422	0.894	0.31	7.19e-71	8	Stmn1
1.27e-72	0.891731	0.545	0.072	2.53e-69	8	Cdkn3
1.67e-72	0.517309	0.455	0.045	3.34e-69	8	Kif11
2.35e-69	0.479881	0.374	0.023	4.71e-66	8	Ccna2
1.68e-64	0.965519	0.496	0.026	3.35e-61	8	Cdca8
4.5e-64	0.49035	0.341	0.022	9.01e-61	8	Esco2
8.66e-64	0.79342	0.52	0.066	1.73e-60	8	Cdca3
4.08e-63	0.484023	0.447	0.039	8.15e-60	8	Cit
4.65e-63	0.670378	0.545	0.1	9.3e-60	8	Uhrf1
8.04e-61	2.00697	0.967	0.52	1.61e-57	8	Hmgb2
2.56e-59	0.476072	0.358	0.026	5.12e-56	8	Fbxo5
9.85e-58	0.771151	0.415	0.014	1.97e-54	8	Aspm
1.62e-57	0.819801	0.553	0.078	3.23e-54	8	Cenpe
1.46e-56	2.18982	0.756	0.192	2.93e-53	8	Top2a
1.03e-55	1.30668	0.642	0.155	2.05e-52	8	Lockd
2.5e-55	1.45488	0.764	0.241	4.99e-52	8	Smc2
2.04e-52	1.49442	0.569	0.109	4.08e-49	8	Cenpf
2.64e-51	0.797112	0.545	0.108	5.27e-48	8	Ckap2l
3.45e-49	1.60331	0.911	0.44	6.9e-46	8	Tubb5
2.33e-48	1.49715	0.927	0.445	4.66e-45	8	Tuba1b
3.21e-47	1.40147	0.715	0.218	6.42e-44	8	Lig1
7.35e-47	0.970842	0.61	0.167	1.47e-43	8	Spc24
8.51e-47	1.00936	0.992	0.92	1.7e-43	8	Ptma
2.57e-46	0.45056	0.382	0.03	5.14e-43	8	Cep55
3.99e-46	0.337573	0.301	0.008	7.98e-43	8	Iqgap3
2.06e-45	1.43895	0.984	0.816	4.13e-42	8	H2afz
2.86e-43	0.425895	0.374	0.029	5.72e-40	8	Cdc20
2.18e-42	1.42355	0.976	0.727	4.37e-39	8	Hmgb1
3.4e-42	0.37274	0.309	0	6.79e-39	8	E2f7
4.78e-40	0.569158	0.528	0.134	9.55e-37	8	Mis18bp1
5.91e-38	1.64111	0.659	0.215	1.18e-34	8	Mki67
8.28e-38	0.773818	0.504	0.102	1.66e-34	8	Cdk1
1.29e-37	0.892399	0.602	0.181	2.59e-34	8	Atad2
1.57e-37	1.01731	0.602	0.198	3.13e-34	8	Dut
3.03e-37	0.379864	0.341	0.028	6.06e-34	8	Mns1
9.71e-36	1.48938	0.675	0.223	1.94e-32	8	Cks1b
9.51e-35	0.588557	0.374	0.03	1.9e-31	8	Cenph
1.02e-34	1.19283	0.772	0.349	2.03e-31	8	2700094K13Rik
1.83e-34	1.10413	0.642	0.245	3.66e-31	8	Gmnn
1.86e-34	1.03417	0.886	0.462	3.71e-31	8	Ran
5.47e-34	1.32637	0.789	0.374	1.09e-30	8	H2afv
1.36e-33	0.695906	0.537	0.147	2.72e-30	8	Kif23
1.92e-33	0.801124	0.496	0.101	3.84e-30	8	Spc25
4.33e-33	1.00022	0.496	0.103	8.66e-30	8	Tpx2
1.99e-32	1.474	0.772	0.394	3.99e-29	8	Hmgn2
3.86e-32	1.14898	0.699	0.289	7.72e-29	8	Cks2
1.99e-31	0.299525	0.439	0.098	3.97e-28	8	Psat1
5.2e-31	0.746346	0.496	0.122	1.04e-27	8	Knstrn
1.35e-30	0.350231	0.439	0.096	2.71e-27	8	Prim1
6.37e-30	0.317808	0.463	0.135	1.27e-26	8	Ube2t
1.51e-29	1.06	0.797	0.414	3.02e-26	8	Ube2s
1.9e-29	0.619101	0.415	0.082	3.81e-26	8	Kif20b
4.06e-29	1.25494	0.537	0.161	8.12e-26	8	Hist1h2ae
5.47e-29	0.477792	0.309	0.003	1.09e-25	8	Sgol1
2.03e-28	0.628014	0.407	0.053	4.06e-25	8	Ccne2
1.67e-27	1.12617	0.667	0.306	3.34e-24	8	Cenpa
5.24e-27	0.809599	0.659	0.279	1.05e-23	8	Ccdc34
4.77e-26	0.313082	0.439	0.121	9.55e-23	8	Fen1
5.96e-26	0.828068	0.659	0.287	1.19e-22	8	Rad21
7.7e-26	1.05788	0.642	0.295	1.54e-22	8	Tmpo
5.77e-25	0.422742	0.382	0.063	1.15e-21	8	C330027C09Rik
6.39e-25	1.18029	0.496	0.108	1.28e-21	8	Ccnb2
6.15e-24	1.39275	0.642	0.261	1.23e-20	8	Smc4
7.34e-24	0.459614	0.488	0.169	1.47e-20	8	Tyms
5.9e-23	0.993695	0.691	0.321	1.18e-19	8	Anp32e
1.33e-22	0.331096	0.472	0.169	2.67e-19	8	Mcm4
1.96e-22	0.312016	0.35	0.073	3.92e-19	8	Ly6d
3.65e-22	0.869618	0.724	0.305	7.3e-19	8	Anp32b
9.69e-22	0.621018	0.61	0.291	1.94e-18	8	Plp2
2.53e-21	0.545311	0.496	0.19	5.05e-18	8	Plk4
4.19e-21	0.994886	0.602	0.258	8.39e-18	8	Tubb4b
4.72e-21	0.688433	0.585	0.306	9.44e-18	8	Tipin
1.09e-20	0.544643	0.407	0.101	2.18e-17	8	Diaph3
6.68e-20	0.66384	0.512	0.195	1.34e-16	8	Incenp
7.4e-20	0.380667	0.374	0.072	1.48e-16	8	Ncapd2
4.17e-19	0.606984	0.48	0.154	8.33e-16	8	Mcm7
5.98e-19	0.405428	0.496	0.225	1.2e-15	8	Rbl1
1.86e-18	0.7025	0.463	0.131	3.73e-15	8	Hells
1.98e-18	0.69473	0.61	0.333	3.96e-15	8	Nudt21
4.35e-18	0.689593	0.415	0.078	8.69e-15	8	Mcm5
4.52e-18	1.20975	0.488	0.155	9.03e-15	8	Hist1h1b
1.01e-17	0.960067	0.675	0.333	2.01e-14	8	Nucks1
9.36e-17	0.30552	0.512	0.22	1.87e-13	8	Bdp1
1.29e-16	0.484508	0.504	0.245	2.58e-13	8	Cep57
2.21e-16	0.655257	0.545	0.226	4.42e-13	8	Rbbp7
5.31e-16	0.437642	0.374	0.084	1.06e-12	8	Kif15
5.44e-16	0.839439	0.496	0.222	1.09e-12	8	Ezh2
7.45e-16	0.250676	0.463	0.197	1.49e-12	8	Col14a1
1.02e-15	0.369832	0.472	0.206	2.04e-12	8	Kpna2
4.28e-15	0.377226	0.472	0.2	8.55e-12	8	Cd69
4.54e-15	0.616774	0.545	0.291	9.08e-12	8	Cdkn2d
1.27e-14	0.536252	0.61	0.323	2.54e-11	8	Thoc7
1.3e-14	0.27902	0.423	0.154	2.59e-11	8	Slfn9
1.65e-14	0.4075	0.431	0.137	3.29e-11	8	Anln
2.4e-14	0.802054	0.65	0.293	4.79e-11	8	Dek
4.55e-14	0.295368	0.561	0.317	9.09e-11	8	Nsmce1
5.59e-14	0.360929	0.577	0.285	1.12e-10	8	Hspd1
1.2e-13	0.34742	0.423	0.162	2.4e-10	8	Psip1
1.81e-13	0.459284	0.488	0.233	3.63e-10	8	Mcm3
3.78e-13	0.719014	0.512	0.247	7.57e-10	8	Dnajc9
6.13e-13	0.849993	0.374	0.063	1.23e-09	8	Hist1h2ap
6.76e-13	0.52366	0.431	0.197	1.35e-09	8	G2e3
1.29e-12	0.250907	0.439	0.207	2.58e-09	8	Tnfsf13b
1.45e-12	0.562738	0.65	0.361	2.9e-09	8	H2afy
3.05e-12	0.860401	0.748	0.504	6.09e-09	8	Ranbp1
3.13e-12	0.406087	0.415	0.162	6.27e-09	8	Spn
5.89e-12	0.763401	0.667	0.376	1.18e-08	8	Hmgn1
7.13e-12	0.820317	0.472	0.179	1.43e-08	8	Cenpw
1.3e-11	0.362252	0.602	0.347	2.6e-08	8	Slamf9
1.41e-11	0.470171	0.528	0.277	2.82e-08	8	Lmnb1
1.46e-11	0.510437	0.659	0.359	2.93e-08	8	Lmna
2.95e-11	0.276349	0.512	0.261	5.89e-08	8	Pdlim1
4.04e-11	0.627431	0.439	0.192	8.09e-08	8	Hist1h4d
9.18e-11	0.622213	0.61	0.353	1.84e-07	8	Tppp3
9.24e-11	0.397274	0.626	0.369	1.85e-07	8	Tubb6
1.25e-10	0.297793	0.504	0.287	2.49e-07	8	Pmaip1
1.43e-10	0.318336	0.439	0.197	2.86e-07	8	A630033H20Rik
1.65e-10	0.478996	0.48	0.219	3.3e-07	8	Hmgn5
3.28e-10	0.349413	0.667	0.416	6.56e-07	8	Vdac2
5e-10	0.63642	0.366	0.082	1e-06	8	Tacc3
7.61e-10	0.518778	0.577	0.321	1.52e-06	8	Smc1a
8.88e-10	0.2751	0.528	0.323	1.78e-06	8	Tctex1d2
1.61e-09	0.400358	0.634	0.411	3.23e-06	8	Rheb
3.75e-09	0.516243	0.837	0.671	7.5e-06	8	Npm1
4.04e-09	0.391271	0.585	0.35	8.09e-06	8	Eny2
4.82e-09	0.576117	0.358	0.111	9.64e-06	8	Apitd1
5.09e-09	0.477311	0.618	0.382	1.02e-05	8	Smc6
5.9e-09	0.266879	0.187	0.258	1.18e-05	8	Vkorc1l1
8.25e-09	0.405744	0.642	0.397	1.65e-05	8	Atrx
8.98e-09	0.788608	0.593	0.318	1.8e-05	8	Cx3cr1
1.31e-08	0.261468	0.577	0.367	2.62e-05	8	Ifi27
1.57e-08	0.326738	0.39	0.151	3.14e-05	8	Trim28
2.87e-08	0.273925	0.35	0.133	5.75e-05	8	Rfwd3
3.98e-08	0.605895	0.528	0.249	7.95e-05	8	Cbx3
4.02e-08	0.447034	0.959	0.882	8.03e-05	8	Rplp0
9.18e-08	0.39773	0.577	0.351	0.00018357	8	Mrpl18
1.03e-07	0.569613	0.602	0.35	0.00020525	8	Set
1.24e-07	0.270167	0.683	0.467	0.00024819	8	Mpc1
1.37e-07	0.269472	0.512	0.301	0.00027346	8	AA467197
1.67e-07	0.259825	0.398	0.206	0.00033497	8	Mb21d1
1.68e-07	0.287424	0.398	0.208	0.00033529	8	Hk1
2.29e-07	0.373931	0.829	0.615	0.00045756	8	Gapdh
2.86e-07	0.476503	0.87	0.752	0.0005711	8	Rpsa
4.49e-07	0.49044	0.447	0.262	0.00089742	8	Gm10282
8.49e-07	0.503106	0.439	0.235	0.00169736	8	Cbx5
1.98e-06	0.386546	0.78	0.588	0.00395727	8	Vim
2.72e-06	0.263699	0.951	0.959	0.00544082	8	Rps8
2.8e-06	0.320172	0.951	0.812	0.0056045	8	Lgals1
3.39e-06	0.346547	0.992	0.974	0.00677668	8	Rpl32
5.14e-06	0.51982	0.382	0.161	0.0102778	8	Cenpq
6.2e-06	0.612021	0.48	0.255	0.012402	8	Slbp
7.05e-06	0.447931	0.439	0.206	0.0140952	8	Ptms
8.78e-06	0.356719	0.398	0.236	0.0175697	8	Ncapg2
1.54e-05	0.361457	0.78	0.576	0.0308221	8	Hnrnpa3
2.05e-05	0.407199	0.439	0.248	0.0409185	8	Nop56
2.48e-05	0.323169	0.691	0.516	0.0496248	8	Psmb6
3.6e-05	0.356953	0.837	0.728	0.0719434	8	Rpl4
6.29e-05	0.324926	0.431	0.28	0.125819	8	Oxct1
8.33e-05	0.305345	0.553	0.346	0.166529	8	Emp1
0.00010829	0.309049	0.537	0.349	0.216573	8	Cxcl10
0.00012595	0.262028	0.407	0.252	0.2519	8	Reep4
0.00014911	0.338456	0.48	0.295	0.298226	8	Gpr183
0.00019224	0.264973	0.39	0.217	0.384482	8	Fam98b
0.00020125	0.289175	0.407	0.257	0.402491	8	Tbc1d4
0.00021374	0.403095	0.341	0.146	0.427478	8	Hmgb3
0.00044573	0.43588	0.341	0.171	0.891459	8	Cep295
0.00047745	0.297519	0.504	0.361	0.954909	8	Glipr1
0.00082482	0.26561	0.374	0.234	1	8	Hn1l
0.00115895	0.303636	0.984	0.933	1	8	mt-Nd4
0.00127949	0.859935	0.447	0.291	1	8	Hist1h1e
0.00180709	0.364211	0.78	0.599	1	8	Cdkn1a
0.00433134	0.429292	0.472	0.325	1	8	Cdk4
0.00741426	0.40212	0.431	0.279	1	8	Rfc1
1.11e-176	0.450282	0.482	0.01	2.22e-173	9	Camk4
7.17e-130	0.307272	0.412	0.005	1.43e-126	9	Dgkeos
9.17e-123	0.571469	0.459	0.014	1.83e-119	9	Sh2d1a
1.88e-97	0.257137	0.388	0.012	3.76e-94	9	Sla2
1.35e-74	0.746751	0.459	0.011	2.7e-71	9	Arpp21
3.07e-74	0.971731	0.482	0.015	6.15e-71	9	Rag1
8.05e-69	1.08141	0.671	0.097	1.61e-65	9	Cd3g
1.32e-63	0.651805	0.518	0.055	2.64e-60	9	Lat
2.42e-56	0.514258	0.459	0.036	4.84e-53	9	Gimap3
3.3e-56	0.899291	0.518	0.036	6.6e-53	9	Thy1
2.67e-49	0.375736	0.459	0.041	5.33e-46	9	Gm5914
3.52e-46	1.40886	0.553	0.029	7.04e-43	9	Cd8b1
7.01e-41	0.319528	0.329	0.004	1.4e-37	9	Zap70
1.68e-38	0.591707	0.471	0.074	3.36e-35	9	Gimap4
1.62e-36	0.744089	0.388	0.007	3.23e-33	9	Dntt
8.23e-35	0.674913	0.506	0.085	1.65e-31	9	Ptprcap
1.81e-33	0.509745	0.471	0.065	3.61e-30	9	Itk
8.63e-33	0.834349	0.424	0.02	1.73e-29	9	Lef1
6.43e-30	0.681258	0.424	0.038	1.29e-26	9	Cd8a
3.18e-26	0.859175	0.435	0.029	6.35e-23	9	Cd3e
1.6e-25	1.12889	0.529	0.101	3.2e-22	9	Lck
3.17e-22	0.702737	0.471	0.101	6.33e-19	9	Sox4
6.22e-22	1.5719	0.588	0.125	1.24e-18	9	Satb1
3.43e-20	0.292346	0.341	0.062	6.86e-17	9	Icos
8.28e-20	1.06899	0.376	0.029	1.66e-16	9	Ccr9
9.92e-16	0.75671	0.4	0.024	1.98e-12	9	Themis
1.48e-15	0.575283	0.518	0.202	2.97e-12	9	Cd69
2.03e-15	0.792169	0.482	0.093	4.05e-12	9	2001-09-01
2.24e-15	1.42337	0.341	0.026	4.49e-12	9	Nkg7
6.68e-15	0.277315	0.447	0.16	1.34e-11	9	Hist1h1b
6.91e-15	0.588755	0.412	0.066	1.38e-11	9	Hist1h2ap
3.91e-14	1.11156	0.494	0.11	7.82e-11	9	Cd3d
5.35e-14	0.589859	0.412	0.097	1.07e-10	9	Gimap1
2.4e-13	0.398232	0.447	0.139	4.79e-10	9	Cd2
4.7e-13	1.30279	0.412	0.074	9.39e-10	9	Ly6d
1.05e-12	0.741341	0.741	0.397	2.1e-09	9	Atrx
2.37e-12	0.302904	0.553	0.266	4.74e-09	9	Cntrl
1.01e-11	0.547713	0.541	0.268	2.02e-08	9	Smc4
1.27e-11	0.803097	0.471	0.161	2.55e-08	9	Cd28
5.44e-10	0.880381	0.518	0.199	1.09e-06	9	Cd27
1.51e-09	0.311586	0.412	0.16	3.01e-06	9	Nav2
2.65e-09	0.379937	0.459	0.231	5.29e-06	9	Sik1
3.13e-09	0.294697	0.494	0.236	6.26e-06	9	Mcfd2
4.4e-09	0.250512	0.518	0.283	8.8e-06	9	Fbxo30
4.63e-09	1.11264	0.435	0.078	9.26e-06	9	Txk
7.3e-09	0.366834	0.318	0.096	1.46e-05	9	Slamf6
3.15e-08	1.01124	0.588	0.328	6.29e-05	9	AW112010
3.49e-08	0.309772	0.506	0.263	6.98e-05	9	Uimc1
5.28e-08	0.555365	0.588	0.317	0.00010559	9	Cdk11b
6.57e-08	0.306071	0.424	0.192	0.00013147	9	Ikzf2
8.23e-08	1.049	0.565	0.258	0.00016467	9	Pdcd4
2.4e-07	0.425804	0.506	0.27	0.00047972	9	Ppdpf
4.02e-07	0.288188	0.459	0.235	0.00080313	9	Ptpn7
4.27e-07	0.4775	0.471	0.206	0.00085305	9	4930523C07Rik
4.79e-07	0.320615	0.482	0.261	0.00095761	9	Ttc3
8.92e-07	0.251814	0.376	0.181	0.00178456	9	Cnst
9.18e-07	0.285442	0.4	0.168	0.00183672	9	Trp53inp1
1.03e-06	0.326463	0.518	0.277	0.0020544	9	Tanc2
2.96e-06	0.299788	0.471	0.248	0.00592	9	Kdm2b
5.15e-06	0.531674	0.529	0.249	0.0102986	9	Ccnd2
7.15e-06	0.310968	0.565	0.376	0.0143015	9	Pkig
2.14e-05	0.262551	0.976	0.923	0.042843	9	Rpl17
2.97e-05	0.41385	0.8	0.596	0.0594554	9	Hsp90aa1
3.07e-05	0.456967	0.412	0.202	0.0614428	9	Pxmp4
3.29e-05	0.35228	0.388	0.158	0.0657975	9	Utp14b
3.42e-05	0.257533	0.294	0.076	0.0683446	9	Il18r1
3.64e-05	0.486043	0.459	0.276	0.0728578	9	Foxn3
3.78e-05	0.284867	0.329	0.171	0.075692	9	Slc26a11
8.35e-05	1.0641	0.435	0.178	0.167034	9	Ltb
8.73e-05	0.259504	0.518	0.305	0.174625	9	Adgre5
0.00010759	0.526912	0.624	0.402	0.215182	9	Hmgn2
0.00012156	0.327715	0.553	0.323	0.243113	9	Cx3cr1
0.00012181	0.43734	0.894	0.732	0.243629	9	Hmgb1
0.00014826	0.265155	0.576	0.365	0.296514	9	Impact
0.0003157	0.269223	0.376	0.203	0.631404	9	Rsbn1
0.00048768	0.569161	0.565	0.358	0.975357	9	Ankrd11
0.0008048	0.285648	0.565	0.335	1	9	Trib1
0.00081041	0.381276	0.965	0.896	1	9	Rps7
0.00124401	0.280626	0.576	0.4	1	9	Gm26917
0.00200082	0.362306	0.812	0.674	1	9	Npm1
0.00229589	0.308098	0.259	0.016	1	9	Myb
0.00486512	0.262157	0.412	0.244	1	9	Ddit3
0.00537715	0.897123	0.329	0.021	1	9	Bcl11b
0.00579892	0.310234	0.765	0.611	1	9	Fcgrt
0.00823542	0.306718	0.447	0.254	1	9	Cbx3
4.23e-28	1.82184	0.821	0.416	8.46e-25	10	Gngt2
2.23e-24	1.65917	0.679	0.275	4.46e-21	10	Pglyrp1
7.88e-24	1.74131	0.607	0.228	1.58e-20	10	Ear2
7.88e-24	1.47339	0.643	0.247	1.58e-20	10	Itgal
2.02e-19	1.22245	0.75	0.369	4.03e-16	10	Plac8
2.06e-18	0.896974	0.321	0.06	4.11e-15	10	Nfib
1.61e-17	1.07025	0.81	0.465	3.21e-14	10	Nr4a1
4.36e-17	1.09824	0.452	0.106	8.73e-14	10	Ace
2.34e-16	1.26168	0.69	0.336	4.67e-13	10	Samsn1
1.94e-15	0.845476	0.381	0.104	3.88e-12	10	Heg1
7.9e-15	0.940721	0.31	0.079	1.58e-11	10	Gxylt2
1.61e-13	1.53629	0.464	0.212	3.23e-10	10	Pecam1
5e-13	0.602914	0.464	0.176	9.99e-10	10	Il17ra
4.67e-12	0.819523	0.369	0.126	9.34e-09	10	Bmx
6.46e-12	0.914125	0.714	0.392	1.29e-08	10	Clec4e
1.33e-11	0.849673	0.321	0.101	2.65e-08	10	Edn1
1.66e-11	0.792354	0.476	0.216	3.31e-08	10	Nbn
2.27e-11	1.10753	0.69	0.433	4.53e-08	10	Bcl2a1d
2.39e-11	0.445701	0.881	0.609	4.79e-08	10	Tmsb10
1e-10	1.04199	0.5	0.264	2e-07	10	Hes1
2.68e-10	0.922916	0.702	0.446	5.36e-07	10	Nupr1
3.81e-10	0.757518	0.44	0.195	7.63e-07	10	Eno3
8.88e-10	0.845322	0.607	0.348	1.78e-06	10	Gm2a
9.2e-10	0.956753	0.476	0.27	1.84e-06	10	Pbx1
1.07e-09	0.513346	0.357	0.142	2.13e-06	10	Pi16
1.56e-09	0.911618	0.536	0.289	3.11e-06	10	Stap1
2.83e-09	0.509282	0.393	0.193	5.66e-06	10	Ripk2
4.22e-09	0.560765	0.857	0.676	8.45e-06	10	Btg1
4.41e-09	0.537713	0.405	0.192	8.83e-06	10	Trem3
5.73e-09	0.957549	0.464	0.23	1.15e-05	10	Fabp4
9.59e-09	0.631756	0.69	0.423	1.92e-05	10	Cebpb
1.81e-08	0.675172	0.321	0.115	3.61e-05	10	Slc12a2
2.03e-08	0.812762	0.452	0.236	4.07e-05	10	Ceacam1
2.73e-08	0.496653	0.595	0.322	5.46e-05	10	Cx3cr1
4.95e-08	0.322469	0.976	0.982	9.9e-05	10	Rps27a
6.39e-08	0.523824	0.845	0.691	0.00012781	10	Srgn
7.91e-08	0.515385	0.44	0.245	0.00015816	10	Gcnt2
2.08e-07	0.727697	0.631	0.408	0.00041552	10	Pou2f2
2.2e-07	0.874879	0.464	0.259	0.00043933	10	Stk10
2.21e-07	0.659583	0.548	0.322	0.00044285	10	Klf10
2.3e-07	0.617432	0.464	0.255	0.00046058	10	Adrbk2
4.56e-07	0.468331	0.655	0.45	0.00091262	10	Aldoa
4.91e-07	0.731002	0.44	0.25	0.00098221	10	Dusp16
7.22e-07	0.456844	0.762	0.567	0.00144326	10	Pim1
7.33e-07	0.86099	0.464	0.273	0.00146533	10	Fcgr4
9.43e-07	0.956289	0.571	0.386	0.00188552	10	Smc6
1.2e-06	0.696173	0.679	0.506	0.00240277	10	Msrb1
1.27e-06	0.569711	0.5	0.3	0.00254292	10	Gsr
1.27e-06	0.259161	0.274	0.107	0.00254431	10	Atp1a3
1.91e-06	0.631832	0.333	0.138	0.00381929	10	Filip1l
2.8e-06	0.695219	0.321	0.14	0.00559746	10	Cd300e
3.18e-06	0.970413	0.357	0.167	0.00636773	10	Spn
3.19e-06	0.326394	0.369	0.18	0.00637277	10	Ltb
4.07e-06	0.79626	0.298	0.139	0.008142	10	Crip2
4.3e-06	0.426532	0.321	0.151	0.00859494	10	Cyfip2
5.6e-06	0.822765	0.393	0.183	0.0112027	10	Dusp2
8e-06	0.394881	0.333	0.185	0.0159963	10	Bcl2
8.33e-06	0.620758	0.643	0.452	0.0166647	10	Rel
9.93e-06	0.631551	0.524	0.347	0.0198597	10	Lrrfip1
1.46e-05	0.860567	0.429	0.251	0.0291677	10	Ccnd2
1.46e-05	0.715834	0.333	0.132	0.0292976	10	Ly6i
1.54e-05	0.693771	0.464	0.291	0.0308436	10	Pmaip1
1.68e-05	0.400301	0.619	0.456	0.0335452	10	Cd9
2.63e-05	0.777274	0.476	0.289	0.0526599	10	Napsa
2.68e-05	0.65082	0.571	0.429	0.0535639	10	Sod2
3.3e-05	0.381749	0.548	0.376	0.066023	10	Ifitm6
3.41e-05	0.346349	0.952	0.884	0.0681404	10	Rplp0
3.91e-05	0.727418	0.405	0.195	0.0782811	10	Fgr
4.67e-05	0.788264	0.31	0.17	0.0933573	10	Csrp2
0.00010493	0.468769	0.726	0.582	0.209855	10	Coro1a
0.00010972	0.516001	0.845	0.714	0.219431	10	Ccl4
0.00010996	0.432029	0.417	0.289	0.219915	10	Gadd45a
0.00011671	0.407264	0.714	0.581	0.233416	10	Hnrnpa3
0.00013074	0.871662	0.452	0.31	0.261477	10	Itga4
0.00016283	0.363137	0.667	0.477	0.325665	10	Il1b
0.00016863	0.349769	0.512	0.341	0.33726	10	Gnas
0.00017619	0.468036	0.393	0.273	0.352372	10	Ppdpf
0.00017832	0.751489	0.571	0.398	0.356647	10	Ccrl2
0.00019509	1.94852	0.357	0.207	0.390183	10	Pam
0.00019809	0.257675	0.31	0.161	0.396187	10	Gm5150
0.00019987	0.35976	0.917	0.909	0.39973	10	Calm1
0.00021805	1.1744	0.274	0.157	0.436108	10	Sparc
0.00029256	0.445191	0.726	0.591	0.585113	10	Txn1
0.00030576	0.288733	0.964	0.927	0.611529	10	Ifitm3
0.00031423	0.705056	0.464	0.3	0.628466	10	Cks2
0.00032998	0.635933	0.452	0.303	0.659966	10	Traf1
0.00036845	0.363201	0.369	0.265	0.736891	10	Arid5b
0.00038795	0.423339	0.429	0.276	0.775894	10	F10
0.00049169	0.592994	0.44	0.302	0.983385	10	Cytip
0.00073804	0.580944	0.405	0.261	1	10	Lmo4
0.00078911	0.31038	0.345	0.249	1	10	Mtg2
0.00093165	0.401229	0.31	0.172	1	10	Rpl3l
0.0010287	0.558129	0.321	0.199	1	10	Icam2
0.00107173	0.319135	0.298	0.152	1	10	Gpr141
0.00126603	0.402015	0.631	0.482	1	10	Lsp1
0.00187218	2.37516	0.357	0.249	1	10	Mgp
0.00187535	0.354608	0.262	0.133	1	10	Ets1
0.0023118	0.617543	0.274	0.176	1	10	Cyr61
0.00287268	0.399159	0.512	0.388	1	10	Cd300ld
0.00288795	0.496038	0.56	0.447	1	10	AF251705
0.00360312	0.254535	0.369	0.251	1	10	Tgfbr1
0.00396257	0.384616	0.321	0.19	1	10	Itgax
0.00504786	0.491618	0.369	0.235	1	10	Abi3
0.00552645	0.455261	0.381	0.292	1	10	Rasgrp2
0.00570777	0.351787	0.714	0.627	1	10	Prdx5
0.00573406	0.319336	0.762	0.69	1	10	Cd52
0.00609384	0.366734	0.679	0.6	1	10	Ppp1r15a
0.00625804	0.538796	0.44	0.339	1	10	Bcl2a1a
0.00650095	0.401816	0.417	0.308	1	10	Adgre5
0.00656395	0.307154	0.381	0.294	1	10	Hist1h1e
0.00723893	0.275061	0.548	0.436	1	10	Klf2
0.00739779	0.408139	0.333	0.219	1	10	Tgm2
0.00966213	0.458658	0.333	0.22	1	10	Sirpb1c
0.00986222	0.292748	0.464	0.34	1	10	Nfkb1
8.04e-71	2.94079	1	0.085	1.61e-67	11	Ccr7
2.03e-54	0.994619	0.5	0.022	4.06e-51	11	Tnfrsf9
1.1e-45	1.06418	0.441	0.015	2.21e-42	11	Cacnb3
8.62e-43	1.8355	0.588	0.036	1.72e-39	11	Fscn1
4.2e-41	3.25194	0.794	0.081	8.4e-38	11	Ccl22
4.3e-28	1.67487	0.676	0.107	8.61e-25	11	Il4i1
8.72e-27	1.83139	0.618	0.057	1.74e-23	11	Serpinb6b
5.34e-24	1.63345	0.735	0.152	1.07e-20	11	Socs2
5.06e-22	2.44095	0.912	0.256	1.01e-18	11	Tbc1d4
1.31e-21	1.83402	0.971	0.434	2.62e-18	11	Bcl2a1d
7.03e-21	1.11412	0.618	0.114	1.41e-17	11	Ramp3
1.07e-20	1.91033	1	0.48	2.13e-17	11	Lsp1
2.42e-20	1.88265	0.853	0.263	4.85e-17	11	Tmem123
1.3e-19	2.15345	0.941	0.324	2.6e-16	11	Fabp5
3.97e-19	3.01166	0.618	0.125	7.95e-16	11	Ccl17
6.23e-19	1.44296	0.618	0.115	1.25e-15	11	Serpinb9
9.02e-19	1.5535	0.912	0.3	1.8e-15	11	Traf1
1.26e-18	1.44868	0.559	0.081	2.52e-15	11	Cd200
1.98e-18	1.45731	0.912	0.336	3.95e-15	11	Syngr2
7.72e-18	1.22973	0.265	0.002	1.54e-14	11	Il12b
3.18e-17	1.44273	0.971	0.498	6.36e-14	11	Cxcl16
1.63e-16	1.84651	0.882	0.34	3.27e-13	11	Samsn1
6.65e-16	1.35496	1	0.951	1.33e-12	11	Crip1
9.22e-16	1.41719	0.647	0.185	1.84e-12	11	Hmgn3
1.27e-15	1.43804	0.912	0.393	2.53e-12	11	Basp1
2.3e-15	1.36215	0.765	0.254	4.6e-12	11	Relb
3.18e-15	1.29404	1	0.993	6.36e-12	11	Actb
6.26e-15	1.30704	1	0.908	1.25e-11	11	Calm1
9.85e-15	1.23133	0.647	0.184	1.97e-11	11	Zmynd15
1.07e-13	0.482472	0.353	0.042	2.15e-10	11	Gpr68
1.76e-13	0.6969	0.353	0.057	3.53e-10	11	Aldh1a2
2.03e-13	1.47817	0.882	0.42	4.07e-10	11	Rgs1
2.38e-13	1.32135	0.676	0.241	4.76e-10	11	Rogdi
2.88e-13	1.28861	0.735	0.249	5.76e-10	11	Dusp5
3.65e-13	1.05572	1	0.99	7.31e-10	11	Cst3
4.09e-13	1.32776	0.794	0.323	8.18e-10	11	Ccdc88a
4.64e-13	1.12479	0.706	0.257	9.28e-10	11	Arl5c
5.51e-13	1.26533	0.912	0.452	1.1e-09	11	Rel
6.64e-13	1.43713	0.765	0.301	1.33e-09	11	Cytip
1.09e-12	1.36101	0.765	0.304	2.18e-09	11	AA467197
1.6e-12	1.27929	0.912	0.584	3.21e-09	11	Bcl2a1b
2.65e-12	0.702097	0.441	0.088	5.29e-09	11	Net1
5.24e-12	0.348936	0.382	0.046	1.05e-08	11	Suv39h1
6.13e-12	1.29075	0.941	0.563	1.23e-08	11	Psmb8
1.41e-11	1.11487	0.676	0.259	2.82e-08	11	Avpi1
1.84e-11	0.372885	0.353	0.066	3.68e-08	11	Clu
8.4e-11	0.821009	1	0.612	1.68e-07	11	Tmsb10
1.08e-10	1.20823	0.559	0.198	2.17e-07	11	Eno3
1.63e-10	1.24374	0.441	0.046	3.25e-07	11	Mreg
1.82e-10	2.80623	0.559	0.185	3.64e-07	11	Ccl5
2.52e-10	1.02922	0.912	0.517	5.05e-07	11	S100a4
2.62e-10	0.400067	0.412	0.095	5.25e-07	11	P2ry10
3.16e-10	1.27595	0.824	0.426	6.31e-07	11	Id2
5.26e-10	0.799269	0.471	0.134	1.05e-06	11	Pdcd1lg2
7.28e-10	0.252275	0.324	0.068	1.46e-06	11	Acoxl
1.02e-09	0.990161	0.676	0.275	2.04e-06	11	Bhlhe40
2.04e-09	0.730644	0.529	0.185	4.08e-06	11	Tbc1d8
5.51e-09	0.68157	0.647	0.266	1.1e-05	11	Tpm1
6.41e-09	0.768639	0.5	0.163	1.28e-05	11	H2-DMb2
1.13e-08	1.36146	0.676	0.298	2.26e-05	11	Gpr183
1.22e-08	0.596021	0.5	0.171	2.44e-05	11	Acot7
1.22e-08	0.742495	0.941	0.818	2.44e-05	11	Actg1
1.43e-08	0.785777	0.618	0.272	2.87e-05	11	H2-Q7
1.53e-08	0.446784	0.471	0.162	3.07e-05	11	Rras2
2.56e-08	0.646102	1	0.677	5.11e-05	11	Btg1
2.62e-08	0.940775	0.676	0.31	5.23e-05	11	Itga4
3.11e-08	1.02814	0.971	0.754	6.22e-05	11	Rpsa
4.62e-08	1.01937	0.647	0.326	9.23e-05	11	Gpr137b
4.85e-08	0.900194	0.588	0.261	9.7e-05	11	Ddt
5.27e-08	1.04381	0.647	0.271	0.00010531	11	Nr4a3
5.91e-08	1.05139	0.971	0.821	0.00011814	11	H2afz
8.22e-08	0.766315	1	0.868	0.00016431	11	Cd74
1.05e-07	0.947825	0.794	0.417	0.00020975	11	Gadd45b
2.81e-07	1.59344	0.618	0.339	0.00056167	11	Bcl2a1a
2.87e-07	0.802675	0.735	0.363	0.00057333	11	Myh9
3.01e-07	0.696214	0.941	0.651	0.0006011	11	H2-Eb1
3.57e-07	0.791726	0.912	0.688	0.00071414	11	H2-Aa
4.05e-07	0.724859	0.441	0.169	0.00081092	11	Il15ra
6e-07	0.943927	0.765	0.423	0.00120085	11	Gngt2
6.39e-07	0.53375	0.588	0.292	0.00127787	11	Pmaip1
1.32e-06	0.390355	0.412	0.156	0.00264367	11	Alpk2
1.6e-06	0.393711	0.441	0.175	0.0031956	11	Plekhg2
1.64e-06	0.724277	0.588	0.279	0.00327758	11	Csf2rb
1.72e-06	0.552022	0.471	0.207	0.00344021	11	Ass1
2.69e-06	0.599008	0.529	0.261	0.00537561	11	Pfkfb3
2.75e-06	0.816328	0.618	0.328	0.0055057	11	Tctex1d2
3.02e-06	0.663284	0.912	0.642	0.00604499	11	Cox17
5.71e-06	0.551844	0.529	0.27	0.0114282	11	Pvr
7.55e-06	0.325308	0.353	0.125	0.015094	11	Pbld2
7.95e-06	0.581783	0.471	0.21	0.0159045	11	4930523C07Rik
8.01e-06	0.705757	0.618	0.315	0.0160268	11	Tnip3
1.47e-05	0.316591	0.382	0.151	0.0294885	11	Fam46c
1.7e-05	0.28385	0.382	0.157	0.034032	11	C1qbp
1.78e-05	0.510361	0.529	0.271	0.035679	11	Sowahc
2.03e-05	0.389577	1	0.884	0.0406738	11	Rplp0
2.49e-05	0.492118	0.441	0.223	0.0497637	11	Stat5a
2.82e-05	0.846327	0.706	0.466	0.0564805	11	Anxa2
3.6e-05	0.65527	0.882	0.597	0.0720747	11	S100a11
3.69e-05	0.668899	0.441	0.219	0.0738214	11	Rasa2
4.35e-05	0.36481	0.441	0.203	0.0869473	11	Gpd2
5.36e-05	0.552991	0.471	0.213	0.107146	11	Flrt3
8.86e-05	0.951247	0.588	0.27	0.177245	11	Il7r
9.63e-05	0.319123	0.412	0.215	0.192536	11	Mast2
0.00010856	0.726048	0.676	0.44	0.217116	11	Ifi30
0.00011054	0.502537	0.353	0.158	0.221072	11	Phf11a
0.00011471	0.392021	0.382	0.187	0.229429	11	Arap2
0.00012024	0.305573	0.706	0.425	0.240483	11	Slc7a11
0.00012081	0.539011	0.471	0.252	0.241617	11	Gpr132
0.00012255	0.257763	0.353	0.15	0.245091	11	Siglecg
0.0001462	0.323294	0.5	0.281	0.292402	11	Rb1cc1
0.00017021	0.702934	0.471	0.248	0.340422	11	Csrp1
0.00018238	0.626472	0.529	0.33	0.364754	11	Plgrkt
0.00019528	0.573495	0.382	0.194	0.390566	11	Gbp5
0.00022073	0.335061	0.382	0.192	0.441456	11	Tnni2
0.00023578	0.629237	0.676	0.472	0.471559	11	Mpc1
0.00023607	1.03205	0.441	0.119	0.472136	11	Stat4
0.00024405	0.533039	0.441	0.251	0.488093	11	Actn1
0.00026194	0.577233	1	0.901	0.52389	11	Cyba
0.00027251	0.28684	0.353	0.173	0.545024	11	Zc3h12c
0.00027461	0.481628	0.441	0.252	0.549223	11	Kdm2b
0.00027993	0.584415	0.559	0.347	0.559862	11	Nfkbib
0.00028955	0.26343	0.382	0.204	0.579093	11	Scd1
0.00029067	0.499568	0.971	0.722	0.58135	11	Cstb
0.00031664	1.05319	0.441	0.26	0.633285	11	Cdc42ep3
0.00033846	0.26205	0.353	0.168	0.67691	11	Pygl
0.00043329	0.4458	0.471	0.302	0.866573	11	Nuak2
0.0004474	0.316342	0.412	0.233	0.894805	11	Abhd2
0.0004592	0.484791	0.559	0.299	0.918392	11	Tuba1c
0.00046734	0.364284	0.353	0.184	0.93467	11	Phlpp1
0.00051531	0.527312	0.471	0.274	1	11	Batf3
0.00051962	0.262247	0.382	0.211	1	11	Drg2
0.00053271	0.388341	0.971	0.824	1	11	Rps2
0.00067112	0.596433	0.853	0.569	1	11	Pim1
0.00073397	0.280517	0.353	0.183	1	11	Kdm1a
0.00074723	0.379794	1	0.897	1	11	Rps7
0.00080256	0.412103	0.412	0.246	1	11	D930015E06Rik
0.00088422	0.317787	0.382	0.21	1	11	Sp4
0.00106822	0.939554	0.529	0.257	1	11	Adrbk2
0.0010936	0.381263	0.912	0.73	1	11	Rpl4
0.00143596	0.256715	0.382	0.231	1	11	Hmg20a
0.00148007	0.44925	0.912	0.773	1	11	Cd63
0.00172091	0.303419	1	0.958	1	11	Rps8
0.00217785	0.322701	0.471	0.301	1	11	Cxcr4
0.00245704	0.372975	0.824	0.62	1	11	Gapdh
0.00266985	0.852009	0.5	0.253	1	11	Ccnd2
0.00274399	0.256616	0.441	0.296	1	11	Eif2s1
0.00278491	0.536835	0.471	0.308	1	11	Ccnd1
0.00295564	0.328027	0.265	0.077	1	11	Zbtb46
0.00354494	0.857611	0.853	0.628	1	11	Rpl5
0.00372653	0.422242	0.441	0.318	1	11	Pde6d
0.0040115	0.423957	0.529	0.354	1	11	Gm9844
0.00415663	0.357655	0.441	0.284	1	11	Ak6
0.00444941	0.294467	0.588	0.359	1	11	Birc3
0.00473054	0.325095	0.471	0.264	1	11	Pdcd4
0.00492151	0.413115	0.353	0.222	1	11	Nmrk1
0.00501115	0.444589	0.382	0.257	1	11	Stxbp6
0.00505136	0.391989	0.794	0.593	1	11	Txn1
0.00598794	0.375172	0.441	0.267	1	11	Uimc1
0.00719683	0.35073	0.559	0.396	1	11	Psma1
0.00797267	0.456948	0.765	0.565	1	11	Cox5a
0.00810623	0.335175	0.588	0.401	1	11	Mdh2
0.00823619	0.554102	0.441	0.263	1	11	Lmo4
0.00981084	0.80932	0.529	0.314	1	11	Etv3
4.98e-24	1.8021	0.742	0.147	9.97e-21	12	Ifit2
2.22e-16	1.97675	0.774	0.214	4.45e-13	12	Rsad2
1.98e-15	1.88578	0.774	0.25	3.96e-12	12	Ifit3
6.46e-14	1.44586	0.839	0.375	1.29e-10	12	Gm4955
1.23e-13	1.53071	0.806	0.327	2.46e-10	12	Mnda
6.14e-12	1.82982	0.806	0.391	1.23e-08	12	Isg15
2.84e-11	1.47167	0.774	0.365	5.69e-08	12	Pydc4
2.96e-11	1.2208	0.645	0.227	5.91e-08	12	Isg20
3.72e-11	1.71288	0.677	0.218	7.44e-08	12	Ifit1
1.74e-10	1.47843	0.645	0.249	3.48e-07	12	Phf11d
2.43e-10	1.25574	0.871	0.494	4.87e-07	12	Ifi204
2.96e-10	1.12671	0.71	0.303	5.92e-07	12	Zbp1
7.49e-10	1.14295	0.774	0.388	1.5e-06	12	Fcgr1
5.55e-09	0.739688	1	0.927	1.11e-05	12	Ifitm3
8.72e-09	1.28528	0.677	0.304	1.74e-05	12	Parp14
4.26e-08	1.24273	0.613	0.267	8.52e-05	12	Phf11b
1.66e-07	0.910542	0.581	0.201	0.00033101	12	Oasl1
2.27e-07	1.11179	0.806	0.421	0.00045383	12	Samd9l
5.49e-07	1.3036	0.839	0.529	0.00109772	12	Ccl12
1.31e-06	0.696828	0.452	0.157	0.00261541	12	Phf11a
1.45e-06	0.97774	0.452	0.135	0.00290721	12	Mx1
5.59e-06	0.457842	0.581	0.279	0.0111746	12	Max
7.33e-06	0.463633	0.516	0.226	0.0146533	12	Hmgn5
1.24e-05	0.952706	0.484	0.208	0.0247736	12	Gm13822
1.95e-05	0.302497	0.484	0.206	0.0389583	12	Rab35
2.4e-05	0.715255	0.548	0.275	0.0479126	12	Fcgr4
2.85e-05	0.745773	1	0.939	0.0569162	12	Ifi27l2a
3.92e-05	0.274885	0.355	0.135	0.0783142	12	Cep89
4.06e-05	0.46869	0.677	0.342	0.0811785	12	Gnas
4.75e-05	1.2501	0.548	0.29	0.0949557	12	Irf7
5.56e-05	0.740367	0.645	0.392	0.111276	12	Rtp4
6.03e-05	0.739783	0.484	0.227	0.12053	12	Trim30c
6.92e-05	0.902283	0.548	0.287	0.138392	12	Ly6a
7.81e-05	0.489552	0.903	0.649	0.156249	12	Ccl7
0.00012891	0.262161	0.355	0.145	0.257811	12	Cd2
0.00017853	0.440821	0.29	0.077	0.357054	12	Lipg
0.00017859	0.64026	0.419	0.188	0.357177	12	Gbp2
0.0002667	0.418304	0.387	0.162	0.533393	12	Slfn9
0.00031113	1.0556	0.548	0.316	0.622262	12	Ddx60
0.00035808	0.806198	0.581	0.35	0.716154	12	Pyhin1
0.00039211	0.949393	0.548	0.306	0.784213	12	Trim12c
0.00039457	0.916682	0.548	0.336	0.78914	12	Ms4a4c
0.00044801	0.658618	0.516	0.266	0.896024	12	Ifih1
0.00047841	0.544806	0.484	0.259	0.95682	12	Rapgef2
0.00051349	0.766091	0.484	0.272	1	12	Pydc3
0.00057611	0.752243	0.387	0.158	1	12	Ifi44
0.00059844	0.39563	0.452	0.264	1	12	Tnfrsf12a
0.00071475	0.85698	0.806	0.592	1	12	Bst2
0.00071667	0.322032	0.419	0.242	1	12	BC094916
0.00075962	0.451237	0.645	0.409	1	12	Mpeg1
0.00103523	0.860569	0.548	0.304	1	12	Dek
0.00153114	0.344114	0.419	0.231	1	12	Il10
0.00231728	0.34076	0.419	0.258	1	12	Rnf146
0.00240938	0.389639	0.452	0.281	1	12	Timm22
0.00254748	0.296301	0.355	0.185	1	12	Atr
0.00319984	0.531441	0.935	0.7	1	12	Maf
0.00406867	0.610025	0.484	0.308	1	12	Ccnd1
0.00413618	0.877932	0.548	0.333	1	12	AW112010
0.00551215	0.342073	0.871	0.682	1	12	Ccl8
0.00559275	0.812022	0.484	0.297	1	12	Trim30d
0.00584439	0.355544	0.839	0.666	1	12	Hsp90b1
0.00613496	0.332513	0.452	0.273	1	12	Shtn1
0.00632635	1.17839	0.419	0.2	1	12	Iigp1
0.00641082	0.508789	0.581	0.394	1	12	Lipa
0.00767256	0.472409	0.387	0.239	1	12	Ifnb1
0.00775567	0.256619	0.968	0.817	1	12	Rpl30
0.00969888	0.333216	0.935	0.925	1	12	Rpl17
