# Supplementary material for: C-type lectin receptor CLEC4A2 promotes tissue adaptation of macrophages and protects against atherosclerosis
Source: Nat Commun. 2022 Jan 11;13:215. doi: 10.1038/s41467-021-27862-9 (PMC8752790; doi:10.1038/s41467-021-27862-9)
Supplement: Supplementary file 8 — Supplementary Data 5 [file 41467_2021_27862_MOESM8_ESM.xlsx]

## Sheet: Supplementary Data 5
Supplementary Data 5
gene	p_val	avg_logFC	pct.1	pct.2	p_val_adj
1700017B05Rik	1.29104e-103	-0.0483476	0.969	0.015	2.58209e-100
Cmpk2	1.42762e-101	-0.0803486	0.98	0.02	2.85523e-98
Pip4k2c	1.60962e-99	-0.043864	0.939	0.015	3.21924e-96
Nudt19	1.89521e-99	-0.00713383	0.969	0.013	3.79041e-96
H2afx	3.64623e-98	-0.0410336	0.929	0.015	7.29245e-95
Rgmb	7.04022e-96	-0.0852246	0.949	0.022	1.40804e-92
Wdr45	7.5406e-94	-0.0169606	0.99	0.028	1.50812e-90
Fdps	1.37891e-93	-0.0975191	0.98	0.031	2.75782e-90
Terf2ip	1.69107e-93	-0.0689763	0.918	0.02	3.38213e-90
Mast2	5.7424e-93	-0.0466479	0.908	0.011	1.14848e-89
Dcaf15	2.91238e-92	-0.0111191	0.878	0.007	5.82476e-89
Utp23	6.83558e-92	-0.10158	0.918	0.022	1.36712e-88
Kctd13	8.24278e-92	0.0468186	0.918	0.007	1.64856e-88
Reep4	3.02666e-91	0.007864	0.837	0.009	6.05333e-88
Ppa1	5.39493e-90	0.00237437	0.929	0.011	1.07899e-86
Znhit3	7.29849e-90	-0.0680969	0.959	0.028	1.4597e-86
Lig3	1.51258e-89	-0.0132752	0.847	0.009	3.02516e-86
Ngp	3.71062e-89	-0.0315603	0.847	0.013	7.42123e-86
Nostrin	9.65792e-89	-0.0812443	0.959	0.026	1.93158e-85
Abhd14a	1.36535e-88	-0.0321945	0.878	0.015	2.73069e-85
Mplkip	1.37771e-88	-0.100378	0.969	0.028	2.75541e-85
Tbp	1.50117e-88	-0.0148601	0.908	0.013	3.00233e-85
Gmnn	1.06406e-87	0.0492134	0.939	0.024	2.12812e-84
Ndufaf7	2.74301e-87	-0.0763108	0.959	0.028	5.48602e-84
Cd79b	4.92364e-87	-0.0268966	0.878	0.018	9.84728e-84
Nr1d1	1.3212e-86	0.0614389	0.837	0.011	2.64239e-83
Pls3	1.672e-86	-0.0207764	0.918	0.022	3.344e-83
Prkab1	3.45336e-86	-0.000858883	0.918	0.026	6.90672e-83
Agpat1	2.54278e-85	0.0012375	0.847	0.007	5.08557e-82
Tef	2.80097e-85	-0.00962506	0.837	0.009	5.60193e-82
Smox	6.54907e-84	-0.0530782	0.939	0.022	1.30981e-80
Bcl2a1a	8.4806e-84	-0.0179937	0.857	0.007	1.69612e-80
Cd28	1.24508e-83	-0.0556702	0.827	0.013	2.49015e-80
Gm43936	1.6553e-83	-0.0665449	0.949	0.028	3.3106e-80
Lcn2	2.4506e-83	-0.00890504	0.776	0.009	4.90121e-80
Tmub1	2.60975e-83	-0.0161033	0.786	0.007	5.21951e-80
Gosr1	5.74924e-83	-0.0234579	0.867	0.018	1.14985e-79
Kpna2	5.7799e-83	0.0046961	0.796	0.009	1.15598e-79
Cacna1f	6.81452e-83	-0.0311153	0.888	0.018	1.3629e-79
Hn1l	1.30014e-82	-0.0418438	0.796	0.013	2.60028e-79
Scyl3	1.30014e-82	-0.0669127	0.796	0.013	2.60028e-79
Phxr4	1.40124e-82	-0.065415	0.908	0.022	2.80249e-79
Naglu	1.40124e-82	-0.113568	0.908	0.022	2.80249e-79
Kmt2d	4.26495e-82	0.0221652	0.969	0.035	8.52991e-79
Anln	2.255e-81	-0.0144001	0.816	0.007	4.51e-78
Bmpr1a	2.56027e-81	-0.0218852	0.786	0.013	5.12055e-78
Enthd2	5.29428e-81	-0.0448769	0.796	0.015	1.05886e-77
Ddx55	3.11863e-80	-0.0299223	0.918	0.02	6.23726e-77
Wdr76	4.36272e-80	-0.093994	0.847	0.022	8.72545e-77
Rbks	4.56038e-80	-0.0153706	0.806	0.007	9.12077e-77
Hist1h1d	5.51297e-80	0.0470483	0.694	0	1.10259e-76
Usp53	2.64175e-79	-0.0413716	0.827	0.015	5.28351e-76
Pbx1	5.40447e-79	-0.0330479	0.939	0.022	1.08089e-75
Slamf1	5.42033e-79	-0.00749468	0.714	0.004	1.08407e-75
Cd9	8.35126e-79	-0.205817	0.969	0.048	1.67025e-75
Ch25h	9.11643e-79	-0.0148097	0.796	0.007	1.82329e-75
Tsfm	1.02824e-78	-0.0848141	0.827	0.024	2.05649e-75
Tipin	2.15904e-78	-0.109615	0.959	0.035	4.31808e-75
Tulp3	4.13572e-78	0.0316613	0.745	0.007	8.27144e-75
Sirt6	4.13572e-78	-0.0102556	0.745	0.007	8.27144e-75
Slc7a11	5.54252e-78	-0.0347656	0.918	0.015	1.1085e-74
Zcwpw1	9.05431e-78	-0.0280429	0.755	0.009	1.81086e-74
Acads	1.02587e-77	-0.0365273	0.939	0.024	2.05174e-74
Arfrp1	1.75588e-77	-0.170631	0.99	0.055	3.51177e-74
H2-Q7	3.31985e-77	-0.0839881	0.867	0.026	6.6397e-74
Syne1	5.84011e-77	-0.0431085	0.796	0.013	1.16802e-73
Cd3d	6.86595e-77	-0.00197037	0.684	0.002	1.37319e-73
Cox10	2.16776e-76	-0.045981	0.888	0.02	4.33553e-73
Gm10053	2.84708e-76	-0.190103	0.99	0.057	5.69416e-73
Zfp87	3.19288e-76	-0.042598	0.918	0.026	6.38575e-73
Impdh2	5.01984e-76	-0.0744666	0.908	0.028	1.00397e-72
D17H6S53E	9.61307e-76	0.0304967	0.796	0.011	1.92261e-72
Ldlrap1	1.49907e-75	0.0732988	0.796	0.015	2.99814e-72
Mpp7	3.31614e-75	-0.0197697	0.735	0.009	6.63228e-72
Tnnt1	6.04728e-75	-0.0604561	0.847	0.022	1.20946e-71
Il1a	6.49221e-75	0.000866528	0.786	0.002	1.29844e-71
Dut	1.02598e-74	-0.0112999	0.694	0.007	2.05196e-71
Nme6	1.49176e-74	-0.098632	0.898	0.033	2.98351e-71
Trp53inp1	3.21862e-74	-0.0195182	0.878	0.013	6.43724e-71
Gmcl1	4.96461e-74	-0.0344338	0.847	0.015	9.92922e-71
Gm12840	7.02862e-73	0.00578771	0.929	0.026	1.40572e-69
Slc17a5	1.13645e-72	-0.057069	0.908	0.026	2.27289e-69
Arhgef40	2.68636e-72	0.011715	0.633	0	5.37271e-69
Tyms	8.52579e-72	-0.0236459	0.684	0.009	1.70516e-68
Gm20186	8.58063e-72	0.00355558	0.908	0.02	1.71613e-68
Bzw2	8.7779e-72	-0.00588995	0.786	0.011	1.75558e-68
B4galnt1	1.2072e-71	-0.0397241	0.867	0.015	2.41441e-68
Epm2aip1	1.86386e-71	-0.0222419	0.796	0.018	3.72773e-68
Tmem120a	3.58983e-71	-0.0796671	0.847	0.024	7.17966e-68
Cnnm2	4.40403e-71	-0.0189672	0.724	0.009	8.80805e-68
Cystm1	7.32001e-71	-0.00967719	0.724	0.013	1.464e-67
Matk	7.39343e-71	-0.0374181	0.755	0.007	1.47869e-67
Alg9	1.5478e-70	-0.0202584	0.673	0.009	3.09559e-67
Slc5a3	1.60218e-70	-0.027853	0.776	0.011	3.20435e-67
Hira	1.60218e-70	-0.0285608	0.776	0.011	3.20435e-67
Tnip1	1.78832e-70	-0.00401822	0.837	0.011	3.57665e-67
Fam210b	2.1359e-70	-0.0807871	0.745	0.018	4.2718e-67
Auts2	2.89792e-70	-0.0303772	0.898	0.028	5.79583e-67
Inpp1	3.39911e-70	-0.0399019	0.684	0.011	6.79821e-67
Irf4	4.55313e-70	-0.0880745	0.908	0.035	9.10626e-67
Cenpa	1.26304e-69	-0.179964	0.98	0.063	2.52608e-66
Rce1	2.1163e-69	-0.078254	0.918	0.026	4.2326e-66
Adk	2.98281e-69	-0.0941349	0.918	0.031	5.96562e-66
Rcbtb1	4.24744e-69	-0.0349454	0.796	0.013	8.49488e-66
Dars	4.89662e-69	-0.0613974	0.898	0.031	9.79325e-66
Ms4a8a	5.47215e-69	-0.00685747	0.98	0.066	1.09443e-65
Dhx29	5.79276e-69	-0.0751243	0.867	0.024	1.15855e-65
Fam199x	7.54375e-69	-0.0929355	0.837	0.022	1.50875e-65
Lat2	1.04318e-68	-0.138196	0.969	0.059	2.08636e-65
2010111I01Rik	1.18223e-68	-0.164938	0.908	0.042	2.36446e-65
Ptrf	1.34231e-68	-0.0184919	0.694	0.011	2.68462e-65
Scd1	1.53481e-68	0.00375106	0.714	0.007	3.06962e-65
Nuak2	2.91292e-68	-0.00665412	0.908	0.026	5.82583e-65
Mkl2	5.48007e-68	-0.0985223	0.898	0.028	1.09601e-64
Zfp61	8.8611e-68	0.00616716	0.684	0.002	1.77222e-64
Pde6d	9.05029e-68	-0.226435	0.959	0.055	1.81006e-64
Mcm3	1.24432e-67	-0.0371965	0.827	0.022	2.48864e-64
Fen1	2.58268e-67	-0.0287283	0.694	0.009	5.16535e-64
Nceh1	4.36969e-67	0.0532089	0.939	0.044	8.73938e-64
Nol11	6.96476e-67	-0.0458725	0.898	0.031	1.39295e-63
Top2a	1.2436e-66	-0.0880427	0.796	0.013	2.4872e-63
Abhd17c	1.55215e-66	-0.0362296	0.827	0.02	3.1043e-63
Hist1h4i	1.83803e-66	-0.0108688	0.827	0.024	3.67607e-63
Rras2	7.01183e-66	0.0480168	0.694	0.011	1.40237e-62
Fam208b	7.61799e-66	-0.0116619	0.878	0.02	1.5236e-62
Zfp113	7.96158e-66	-0.015638	0.714	0.007	1.59232e-62
5830454E08Rik	1.0376e-65	-0.0211627	0.745	0.004	2.0752e-62
Mis18bp1	1.17206e-65	0.00810329	0.643	0.002	2.34413e-62
Pkdcc	1.51153e-65	-0.0263359	0.633	0.009	3.02305e-62
Ctps2	1.89579e-65	-0.0669765	0.827	0.018	3.79158e-62
Fam26f	1.92293e-65	-0.0134138	0.643	0.007	3.84585e-62
Prtn3	1.92293e-65	-0.0285081	0.643	0.007	3.84585e-62
Nr1h3	4.51082e-65	-0.0165163	0.663	0.007	9.02165e-62
Usp1	6.70052e-65	0.00365185	0.888	0.02	1.3401e-61
Adprhl2	7.41673e-65	-0.0901455	0.929	0.042	1.48335e-61
Clec5a	9.1591e-65	-0.0789875	0.949	0.055	1.83182e-61
Isg20	1.2349e-64	-0.0574164	0.673	0.013	2.4698e-61
Vrk1	1.38254e-64	-0.279151	0.959	0.061	2.76507e-61
P3h3	1.56045e-64	-0.0155246	0.622	0.004	3.12091e-61
Mrpl32	1.66078e-64	-0.158963	0.98	0.074	3.32157e-61
Gins2	2.03188e-64	-0.0381884	0.704	0.011	4.06375e-61
Bik	2.60223e-64	-0.0343354	0.622	0.009	5.20446e-61
Pbld2	3.34883e-64	-0.0203158	0.633	0.007	6.69767e-61
3110040N11Rik	3.60556e-64	-0.133756	0.878	0.039	7.21111e-61
4632415L05Rik	6.55825e-64	-0.0204822	0.786	0.024	1.31165e-60
Batf	9.0303e-64	-0.110903	0.929	0.044	1.80606e-60
Asgr2	1.33317e-63	-0.0343525	0.878	0.024	2.66635e-60
4930481A15Rik	1.54817e-63	-0.138767	0.888	0.031	3.09633e-60
Lilra5	2.29828e-63	-0.211169	0.918	0.05	4.59656e-60
Sdhaf1	3.21897e-63	-0.0706877	0.837	0.02	6.43795e-60
Gm7120	3.9814e-63	-0.0355769	0.735	0.007	7.9628e-60
Lyrm1	5.06467e-63	-0.0234522	0.796	0.015	1.01293e-59
Tnfrsf25	6.93606e-63	-0.0723887	0.704	0.018	1.38721e-59
Vps8	8.30056e-63	-0.0785601	0.908	0.037	1.66011e-59
Gm10282	1.00394e-62	-0.0776602	0.735	0.02	2.00789e-59
Usp21	1.05038e-62	-0.0113864	0.888	0.024	2.10075e-59
Pfkfb3	1.15415e-62	-0.0484841	0.918	0.044	2.3083e-59
Deb1	1.47588e-62	-0.063552	0.908	0.042	2.95175e-59
Igf1r	1.83617e-62	-0.237406	0.949	0.063	3.67235e-59
Wrn	2.49671e-62	-0.149581	0.888	0.037	4.99341e-59
Cenpw	2.60159e-62	-0.0159562	0.663	0.007	5.20318e-59
Ift22	3.07664e-62	0.0100757	0.867	0.033	6.15328e-59
Cdkn2a	3.15364e-62	-0.118971	0.643	0.015	6.30727e-59
Abcb7	3.22059e-62	-0.100185	0.857	0.026	6.44117e-59
Sorl1	3.71912e-62	0.0123489	0.816	0.009	7.43825e-59
Fam20c	6.47358e-62	-0.0394248	0.796	0.013	1.29472e-58
Ankrd54	7.27896e-62	-0.0130344	0.714	0.009	1.45579e-58
Jak3	7.46181e-62	0.0299638	0.755	0.009	1.49236e-58
Cxcl1	7.84269e-62	-0.0772628	0.929	0.048	1.56854e-58
Hspb1	1.00389e-61	-0.0094137	0.765	0.015	2.00778e-58
Srm	1.10715e-61	-0.0481625	0.898	0.033	2.2143e-58
Slc30a5	1.34899e-61	-0.122369	0.898	0.033	2.69798e-58
Plxdc2	1.39333e-61	-0.106801	0.786	0.024	2.78666e-58
Smim24	1.73531e-61	-0.149609	0.898	0.037	3.47063e-58
Rabggtb	2.03916e-61	-0.0256097	0.867	0.022	4.07833e-58
Dbt	2.41923e-61	-0.023761	0.867	0.026	4.83846e-58
Coq7	2.58724e-61	-0.0798647	0.867	0.026	5.17448e-58
Lrp12	3.4213e-61	-0.0323832	0.633	0.011	6.84261e-58
Acta2	3.47623e-61	0.00181686	0.582	0.002	6.95245e-58
Vegfa	4.33977e-61	0.0474074	0.653	0.007	8.67954e-58
Akr1b8	7.02613e-61	-0.153812	0.867	0.044	1.40523e-57
Usp42	1.3565e-60	-0.0206231	0.765	0.013	2.71299e-57
Nusap1	2.15279e-60	0.0208589	0.612	0.004	4.30558e-57
Mrpl46	2.37934e-60	-0.129624	0.806	0.035	4.75868e-57
Axl	2.63975e-60	-0.112731	0.867	0.024	5.2795e-57
Spon1	3.82813e-60	-0.0148195	0.561	0.004	7.65626e-57
Saa3	5.04348e-60	-0.280031	0.857	0.035	1.0087e-56
Cul5	1.06141e-59	-0.138005	0.939	0.059	2.12282e-56
Fpr1	1.50161e-59	-0.00654458	0.653	0.013	3.00321e-56
2510046G10Rik	1.52936e-59	-0.0591436	0.786	0.015	3.05871e-56
Slc44a1	1.84538e-59	-0.164076	0.806	0.028	3.69075e-56
Rfx3	1.97062e-59	-0.0217069	0.724	0.007	3.94123e-56
Rbp1	2.35229e-59	0.000279906	0.541	0.002	4.70458e-56
Alkbh3	3.12126e-59	-0.0550623	0.765	0.024	6.24251e-56
Dgat1	3.22329e-59	-0.017169	0.714	0.018	6.44658e-56
Tmpo	6.03312e-59	0.00863421	0.918	0.048	1.20662e-55
Papolg	7.70524e-59	-0.0742124	0.602	0.013	1.54105e-55
F7	9.94981e-59	-0.000394771	0.561	0.002	1.98996e-55
Cfap36	1.40311e-58	-0.143155	0.908	0.046	2.80622e-55
Ubr3	1.79269e-58	-0.0574781	0.888	0.037	3.58539e-55
AU019823	2.49645e-58	-0.138376	0.816	0.037	4.99291e-55
Sema4c	3.12858e-58	0.00578829	0.694	0.007	6.25715e-55
Ly6c2	3.12858e-58	-0.0107221	0.694	0.007	6.25715e-55
Tmem2	3.62834e-58	-0.0637179	0.765	0.022	7.25668e-55
Ifi205	4.32815e-58	-0.0579692	0.673	0.015	8.6563e-55
Nudt13	4.82487e-58	-0.0616331	0.755	0.024	9.64974e-55
G0s2	6.05351e-58	-0.0280772	0.592	0.004	1.2107e-54
Spc24	8.57048e-58	-0.0200954	0.592	0.009	1.7141e-54
Rnf128	1.04786e-57	-0.00040209	0.541	0.004	2.09573e-54
Cped1	1.43205e-57	-0.054197	0.888	0.031	2.8641e-54
Ginm1	1.502e-57	-0.0829308	0.888	0.031	3.004e-54
Rpl3l	1.65762e-57	0.000296956	0.551	0.002	3.31525e-54
Atrn	2.97987e-57	-0.0048408	0.633	0.009	5.95974e-54
Stk35	4.26623e-57	-0.00484476	0.653	0.009	8.53246e-54
Athl1	5.42555e-57	-0.0229744	0.724	0.011	1.08511e-53
Mtif2	5.98689e-57	-0.0656596	0.847	0.026	1.19738e-53
Gm34086	6.39771e-57	-0.00292235	0.52	0.002	1.27954e-53
Vti1a	6.98087e-57	-0.0623003	0.653	0.018	1.39617e-53
F630028O10Rik	7.13242e-57	-0.288353	0.99	0.098	1.42648e-53
Ints2	1.12439e-56	0.0162825	0.816	0.011	2.24878e-53
Cxcr4	1.56762e-56	-0.0626907	0.888	0.037	3.13525e-53
Gngt2	2.14009e-56	-0.103343	0.878	0.035	4.28018e-53
Cxcl12	2.7613e-56	-0.121531	0.878	0.039	5.52261e-53
Adh5	2.98087e-56	-0.176849	0.888	0.05	5.96174e-53
Supv3l1	4.24756e-56	-0.0457988	0.765	0.013	8.49512e-53
AA467197	7.59441e-56	-0.0211684	0.735	0.015	1.51888e-52
Serpinf1	8.37237e-56	-0.0743297	0.898	0.042	1.67447e-52
Pydc3	8.46082e-56	-0.301544	0.939	0.072	1.69216e-52
Glrx	8.58807e-56	-0.164071	0.908	0.048	1.71761e-52
Gdf3	1.20651e-55	-0.0406464	0.561	0.007	2.41301e-52
Odc1	2.14049e-55	0.048225	0.867	0.026	4.28098e-52
Itga4	2.20726e-55	-0.0466494	0.949	0.077	4.41452e-52
Ankrd46	2.65684e-55	-0.0383911	0.796	0.022	5.31367e-52
Dlgap5	2.75528e-55	-0.0157898	0.52	0.004	5.51056e-52
Fxn	3.77027e-55	-0.0494501	0.857	0.037	7.54054e-52
Rogdi	4.36518e-55	-0.0938066	0.776	0.018	8.73036e-52
Atad2	4.95051e-55	-0.0560017	0.765	0.011	9.90102e-52
Tpgs1	5.20263e-55	-0.179082	0.939	0.074	1.04053e-51
Sgk1	5.2904e-55	-0.0304342	0.847	0.026	1.05808e-51
Acot8	6.3558e-55	-0.0528307	0.755	0.013	1.27116e-51
Fndc7	7.1471e-55	-0.0508911	0.837	0.02	1.42942e-51
Mgp	9.22087e-55	-0.0592964	0.735	0.013	1.84417e-51
Ifi44	9.74691e-55	-0.0250874	0.541	0.004	1.94938e-51
Gla	1.2328e-54	-0.0447703	0.827	0.031	2.4656e-51
Hgf	1.67254e-54	-0.010053	0.5	0.002	3.34507e-51
Cdc6	5.72746e-54	-0.0157989	0.765	0.009	1.14549e-50
Zxdb	9.12101e-54	-0.0562079	0.582	0.013	1.8242e-50
Map3k11	9.34957e-54	-0.100846	0.888	0.044	1.86991e-50
Nr2f2	1.02768e-53	-0.0307879	0.52	0.007	2.05536e-50
Cenpp	1.02768e-53	-0.0417547	0.52	0.007	2.05536e-50
Cep57	1.12503e-53	-0.000221115	0.878	0.037	2.25006e-50
Il7r	1.53953e-53	-0.043457	0.714	0.011	3.07906e-50
Ankrd27	2.02741e-53	-0.0213772	0.643	0.009	4.05482e-50
Pkib	2.04392e-53	-0.120411	0.929	0.068	4.08784e-50
Mrgpra2b	2.66473e-53	0.00226292	0.49	0.002	5.32945e-50
Serpinb1a	3.86755e-53	-0.13279	0.857	0.042	7.7351e-50
Gadd45a	4.74644e-53	0.0153257	0.776	0.009	9.49288e-50
Tnfsf9	5.16475e-53	-0.0527292	0.776	0.018	1.03295e-49
Ccnd1	5.49429e-53	-0.15306	0.959	0.09	1.09886e-49
Spdl1	1.15324e-52	-0.00394149	0.51	0.002	2.30647e-49
Zfp30	1.33426e-52	-0.0612305	0.816	0.024	2.66851e-49
Cd72	1.40281e-52	-0.224282	0.949	0.083	2.80562e-49
Ppp5c	1.54422e-52	-0.0195647	0.867	0.033	3.08845e-49
Asf1b	1.61063e-52	-0.0143259	0.51	0.007	3.22126e-49
Mcemp1	3.02328e-52	-0.0102817	0.653	0.004	6.04655e-49
Icam2	3.34575e-52	-0.0304569	0.52	0.009	6.69151e-49
Plagl2	3.44255e-52	-0.0843962	0.684	0.02	6.8851e-49
Cars2	3.66809e-52	0.00287589	0.531	0.002	7.33618e-49
Rgs1	4.00289e-52	-0.0988544	0.898	0.05	8.00578e-49
Knstrn	4.20424e-52	-0.00562238	0.48	0.002	8.40848e-49
Rnf146	4.30732e-52	-0.144286	0.898	0.05	8.61463e-49
Serpinb9	4.77972e-52	-0.00456704	0.531	0.007	9.55944e-49
Gbp2	5.66691e-52	-0.0435235	0.837	0.022	1.13338e-48
Cd2	6.31361e-52	-0.048762	0.531	0.011	1.26272e-48
Armcx6	6.63836e-52	-0.000789241	0.541	0.004	1.32767e-48
Hist1h2ak	1.09015e-51	-0.003909	0.49	0.004	2.1803e-48
Cep128	1.09015e-51	-0.0129846	0.49	0.004	2.1803e-48
Ints10	1.22712e-51	-0.0157657	0.745	0.009	2.45424e-48
Ankrd10	1.25441e-51	-0.00222305	0.816	0.013	2.50882e-48
Smc2	1.36689e-51	-0.119838	0.816	0.035	2.73379e-48
Lrrfip1	2.10198e-51	-0.023676	0.898	0.053	4.20396e-48
Drg2	2.54775e-51	-0.0213749	0.714	0.02	5.0955e-48
Gpr132	2.63713e-51	-0.0582517	0.796	0.018	5.27425e-48
Ppox	3.63768e-51	-0.0322389	0.592	0.011	7.27535e-48
Tctex1d2	4.71852e-51	-0.178993	0.888	0.046	9.43705e-48
Clec4b1	6.80676e-51	-0.161031	0.939	0.081	1.36135e-47
Gm15800	7.4043e-51	-0.0199169	0.52	0.007	1.48086e-47
Cytip	9.31405e-51	0.0524561	0.755	0.013	1.86281e-47
Polr1c	1.38353e-50	-0.0852018	0.857	0.039	2.76705e-47
Vcan	1.41429e-50	0.00515626	0.541	0.002	2.82859e-47
Csrp1	1.63112e-50	-0.0393349	0.806	0.018	3.26224e-47
Arl3	2.21858e-50	-0.0844371	0.949	0.09	4.43717e-47
Igfbp6	2.63577e-50	-0.136828	0.847	0.033	5.27154e-47
Arg2	3.44338e-50	0.0117648	0.449	0	6.88676e-47
Soga1	4.71433e-50	0.0487624	0.684	0.007	9.42865e-47
Cntrl	4.96214e-50	-0.104897	0.878	0.05	9.92428e-47
Usp39	5.35065e-50	0.0421929	0.776	0.011	1.07013e-46
Phf11a	5.42267e-50	-0.0337945	0.582	0.011	1.08453e-46
Scarb1	7.54684e-50	-0.0623508	0.612	0.013	1.50937e-46
Ttc19	9.92986e-50	-0.0505724	0.755	0.015	1.98597e-46
Nav2	1.13491e-49	-0.0301995	0.51	0.007	2.26982e-46
Slc26a11	1.16479e-49	-0.0176859	0.745	0.022	2.32959e-46
Kpna6	1.3666e-49	-0.0351281	0.745	0.013	2.73319e-46
Dnajc9	1.71818e-49	-0.0803823	0.847	0.031	3.43635e-46
Dock1	1.85368e-49	-0.0245522	0.847	0.026	3.70736e-46
Stmn1	2.38625e-49	0.147454	0.827	0.039	4.7725e-46
Trim30d	2.50925e-49	-0.2674	0.949	0.092	5.01849e-46
Uba2	2.61723e-49	-0.14691	0.888	0.055	5.23446e-46
Dzip3	4.86501e-49	-0.0682724	0.827	0.022	9.73003e-46
Nip7	5.07921e-49	-0.0411862	0.867	0.037	1.01584e-45
Armc3	5.67976e-49	-0.0156554	0.898	0.059	1.13595e-45
Tpst2	7.51748e-49	-0.078953	0.898	0.059	1.5035e-45
Cd59a	9.21312e-49	-0.00192274	0.49	0.004	1.84262e-45
Pou5f2	1.01553e-48	-0.0192652	0.633	0.007	2.03106e-45
Hmg20a	1.02819e-48	-0.00152595	0.633	0.011	2.05637e-45
Rora	1.32413e-48	-0.00355715	0.847	0.033	2.64825e-45
Ntan1	1.36522e-48	-0.259279	0.98	0.114	2.73044e-45
Chchd4	1.43607e-48	-0.00617642	0.847	0.028	2.87215e-45
Ecd	1.4573e-48	-0.0729034	0.847	0.028	2.9146e-45
Foxn3	2.27344e-48	-0.121742	0.878	0.046	4.54689e-45
Cpped1	3.22576e-48	-0.0294267	0.714	0.013	6.45151e-45
Timp3	3.94623e-48	-0.0324891	0.459	0.004	7.89247e-45
Fstl1	3.9463e-48	-0.0164773	0.459	0.004	7.89259e-45
Uqcrfs1	4.30692e-48	-0.202746	0.969	0.109	8.61385e-45
Rcan1	4.40442e-48	0.000376036	0.776	0.015	8.80884e-45
4930453N24Rik	6.64926e-48	-0.119536	0.857	0.037	1.32985e-44
2900055J20Rik	8.08986e-48	0.00916188	0.551	0	1.61797e-44
1500002C15Rik	9.87347e-48	0.0100716	0.663	0.007	1.97469e-44
Ncapg2	1.10991e-47	-0.0481305	0.653	0.009	2.21983e-44
Mboat1	1.13595e-47	0.00345239	0.48	0	2.27191e-44
Psmb7	1.5208e-47	-0.160455	0.918	0.077	3.0416e-44
Plk4	1.54455e-47	-0.0513201	0.592	0.013	3.0891e-44
Atp1a2	2.15602e-47	0.00259204	0.49	0.002	4.31205e-44
1500015A07Rik	2.52695e-47	-0.0146338	0.786	0.015	5.05391e-44
Agk	4.11624e-47	0.0249473	0.816	0.024	8.23248e-44
Apip	4.30857e-47	-0.0799973	0.888	0.057	8.61714e-44
Lin9	5.84611e-47	-0.0219073	0.51	0.007	1.16922e-43
Steap4	8.1829e-47	0.077756	0.684	0.004	1.63658e-43
Slc25a45	1.00181e-46	-0.0231755	0.796	0.028	2.00363e-43
Rfx2	1.05866e-46	-0.00829597	0.531	0.007	2.11733e-43
Ifnb1	1.22347e-46	0.00602708	0.418	0	2.44695e-43
Gbas	1.30813e-46	-0.0181983	0.837	0.026	2.61627e-43
Ubac1	1.8955e-46	0.0521398	0.571	0.007	3.791e-43
Gtf3c4	2.14935e-46	-0.0348073	0.602	0.009	4.2987e-43
Cdkn2d	2.46964e-46	-0.106066	0.776	0.033	4.93929e-43
Hist1h1e	2.77496e-46	0.0355993	0.816	0.026	5.54991e-43
Cd93	3.08471e-46	-0.170454	0.857	0.037	6.16943e-43
Cytl1	3.26939e-46	-0.00453444	0.48	0.002	6.53878e-43
Fcgr4	4.91254e-46	-0.0454125	0.878	0.053	9.82509e-43
Jak2	6.93613e-46	-0.0294992	0.755	0.015	1.38723e-42
2010015M23Rik	8.85911e-46	0.00272432	0.439	0.004	1.77182e-42
AB124611	9.40179e-46	-0.0317108	0.898	0.068	1.88036e-42
Wdr5	9.76328e-46	-0.00105702	0.684	0.002	1.95266e-42
Il10	1.21463e-45	0.00462886	0.663	0.011	2.42927e-42
Stxbp1	1.54842e-45	-0.00215025	0.52	0.007	3.09683e-42
Ptpn22	1.66112e-45	-0.0699747	0.52	0.011	3.32223e-42
Wee1	1.93131e-45	-0.0158829	0.449	0.007	3.86261e-42
Cryz	2.12854e-45	-0.0176203	0.633	0.009	4.25708e-42
Stap1	2.23342e-45	0.00535817	0.816	0.028	4.46685e-42
Mthfsl	2.3596e-45	-0.216015	0.929	0.09	4.7192e-42
Icos	2.65058e-45	0.00637775	0.459	0	5.30116e-42
Bcl2l11	3.60327e-45	0.0479863	0.867	0.048	7.20655e-42
Bcl2a1b	3.83285e-45	-0.24107	0.969	0.118	7.66569e-42
Cxcl13	3.86049e-45	-0.938765	0.918	0.083	7.72099e-42
Rgs7bp	4.07257e-45	-0.021354	0.755	0.026	8.14514e-42
Nup210	5.29475e-45	0.000111652	0.418	0.002	1.05895e-41
Insig1	5.58482e-45	-0.0975387	0.867	0.061	1.11696e-41
A330069E16Rik	5.76413e-45	-0.00394405	0.122	0.004	1.15283e-41
Agpat2	6.20036e-45	-0.118805	0.837	0.031	1.24007e-41
Colec12	7.37474e-45	-0.282015	0.908	0.081	1.47495e-41
Cerk	8.41146e-45	-0.0937828	0.857	0.05	1.68229e-41
Rhoc	8.49054e-45	-0.201922	0.939	0.098	1.69811e-41
Ube2t	8.52104e-45	0.0314454	0.48	0.009	1.70421e-41
Impact	1.12752e-44	-0.0800746	0.949	0.107	2.25505e-41
Dgat2	1.1616e-44	-0.00173802	0.49	0.002	2.3232e-41
Mmp13	1.1616e-44	-0.00241074	0.49	0.002	2.3232e-41
Cd180	1.38509e-44	-0.165389	0.816	0.039	2.77018e-41
Cd300lf	1.50446e-44	0.00362456	0.786	0.013	3.00891e-41
Haus3	1.60535e-44	-0.112845	0.816	0.031	3.21069e-41
Ms4a4c	1.77627e-44	-0.0581291	0.816	0.026	3.55254e-41
Ipmk	2.13474e-44	-0.0365848	0.847	0.035	4.26947e-41
Gpn1	2.13474e-44	-0.085506	0.847	0.035	4.26947e-41
Psma1	2.17188e-44	-0.104981	0.939	0.101	4.34376e-41
Ipo9	2.49396e-44	-0.0904599	0.622	0.018	4.98792e-41
Vmac	2.821e-44	-0.0125926	0.439	0.007	5.64201e-41
Etl4	2.83527e-44	0.00673671	0.622	0.009	5.67053e-41
Gtpbp1	3.13378e-44	0.0242834	0.714	0.009	6.26756e-41
A630033H20Rik	3.41674e-44	-0.0688066	0.531	0.015	6.83347e-41
Fbxo30	3.73961e-44	0.0249781	0.837	0.028	7.47921e-41
Lyar	3.78817e-44	-0.168303	0.898	0.072	7.57634e-41
AI597479	4.15203e-44	-0.0418402	0.571	0.011	8.30406e-41
Gtdc1	4.86271e-44	-0.00311373	0.704	0.007	9.72542e-41
Erap1	5.43511e-44	-0.115695	0.745	0.026	1.08702e-40
Zfp512	6.72657e-44	-0.0915274	0.827	0.031	1.34531e-40
Cxcl14	7.81094e-44	-0.0136656	0.408	0.002	1.56219e-40
Hmgn2	8.05053e-44	-0.256362	0.969	0.123	1.61011e-40
Platr17	1.14516e-43	-0.0270961	0.663	0.015	2.29032e-40
Ccdc77	1.91293e-43	-0.00461318	0.418	0.004	3.82586e-40
S100a9	2.01447e-43	-0.0959116	0.918	0.09	4.02894e-40
Barx2	2.56113e-43	-0.150302	0.796	0.037	5.12226e-40
Zak	3.17821e-43	0.0179382	0.714	0.007	6.35641e-40
Trim25	3.47719e-43	0.00221547	0.878	0.061	6.95438e-40
Tmem119	3.99343e-43	0.00381886	0.388	0	7.98685e-40
Kif1bp	4.79176e-43	-0.0747261	0.582	0.015	9.58352e-40
Rheb	4.94843e-43	-0.267987	0.98	0.131	9.89687e-40
Hk1	5.2572e-43	-0.10731	0.786	0.026	1.05144e-39
Tomm40l	5.60111e-43	-0.0230851	0.582	0.007	1.12022e-39
Syne2	7.38318e-43	-0.109211	0.847	0.039	1.47664e-39
Rab20	8.1412e-43	-0.0627871	0.735	0.018	1.62824e-39
Gfra2	8.29056e-43	-0.119876	0.898	0.077	1.65811e-39
Lyz1	9.25142e-43	-0.548169	0.98	0.131	1.85028e-39
Gm16287	1.09903e-42	0.0966477	0.735	0.009	2.19806e-39
Irf7	1.64952e-42	-0.0824639	0.908	0.085	3.29903e-39
Gm26759	1.76547e-42	-0.0854995	0.643	0.018	3.53094e-39
Msrb2	2.33858e-42	-0.121066	0.786	0.046	4.67715e-39
Galk2	2.62683e-42	-0.0656094	0.796	0.022	5.25366e-39
Fh1	2.74087e-42	-0.0349068	0.898	0.079	5.48175e-39
Cd209e	3.45138e-42	-0.00594157	0.612	0.015	6.90277e-39
Rnf26	4.62209e-42	-0.0643911	0.786	0.02	9.24418e-39
1700025G04Rik	6.20813e-42	-0.0254492	0.592	0.007	1.24163e-38
Slamf9	6.5111e-42	-0.165479	0.959	0.123	1.30222e-38
Hcar2	7.06585e-42	-0.0332167	0.52	0.009	1.41317e-38
Kif20b	7.35658e-42	-0.0636861	0.531	0.011	1.47132e-38
Srxn1	7.81752e-42	-0.0345991	0.684	0.007	1.5635e-38
Il4i1	7.83025e-42	-0.00305681	0.531	0.007	1.56605e-38
Il1f9	9.71077e-42	-0.00523392	0.429	0.004	1.94215e-38
Pgam1	1.17038e-41	-0.0888174	0.827	0.042	2.34075e-38
Mms19	1.28769e-41	-0.0562897	0.796	0.028	2.57539e-38
Alpk2	2.4905e-41	0.00793587	0.449	0.004	4.98099e-38
Usp47	2.5481e-41	0.0935159	0.816	0.026	5.0962e-38
Pradc1	3.75727e-41	-0.0385467	0.459	0.011	7.51454e-38
Lmnb1	3.97539e-41	0.0036552	0.622	0.007	7.95078e-38
Mfap5	4.92755e-41	-0.0101401	0.469	0.004	9.85509e-38
Srpk1	5.00237e-41	-0.0348466	0.878	0.068	1.00047e-37
Zbp1	5.76451e-41	-0.264615	0.888	0.074	1.1529e-37
Arel1	7.511e-41	-0.0606587	0.571	0.013	1.5022e-37
Osm	7.6285e-41	-0.0111113	0.806	0.02	1.5257e-37
Ctsk	8.38805e-41	0.00468398	0.367	0	1.67761e-37
Sp4	9.36841e-41	0.178263	0.551	0.009	1.87368e-37
Itgal	1.00685e-40	0.00556819	0.776	0.007	2.0137e-37
Edem2	1.84896e-40	-0.09174	0.745	0.022	3.69791e-37
Abcc4	2.35791e-40	-0.0246647	0.429	0.007	4.71583e-37
Gdf15	2.56388e-40	-0.0435129	0.837	0.039	5.12776e-37
Mdh2	3.30421e-40	-0.31374	0.969	0.133	6.60843e-37
Rab10os	4.3814e-40	-0.216035	0.908	0.092	8.7628e-37
Chn2	6.77165e-40	-0.0641674	0.459	0.018	1.35433e-36
Nek6	7.74467e-40	-0.0803039	0.571	0.015	1.54893e-36
Fbxl6	9.99896e-40	-0.0640253	0.786	0.026	1.99979e-36
Gbp5	1.05427e-39	-0.0199347	0.571	0.007	2.10855e-36
Cdk4	1.14215e-39	-0.197239	0.888	0.079	2.28431e-36
Sgce	1.39963e-39	-0.0721799	0.796	0.048	2.79927e-36
Chchd3	1.47183e-39	-0.102297	0.857	0.061	2.94366e-36
Gm4955	1.60717e-39	-0.338336	0.98	0.142	3.21435e-36
Car13	3.18011e-39	0.00678094	0.418	0.002	6.36023e-36
Clec1a	3.36818e-39	-0.00452865	0.367	0.002	6.73637e-36
Gm26917	4.54907e-39	-0.439692	0.98	0.144	9.09815e-36
Il23a	4.97179e-39	0.00605922	0.429	0	9.94358e-36
St3gal5	5.19572e-39	-0.0138541	0.663	0.018	1.03914e-35
Cnep1r1	7.52599e-39	-0.17462	0.857	0.059	1.5052e-35
Tnks1bp1	8.85414e-39	-0.00488353	0.592	0.004	1.77083e-35
Gdpd3	9.91181e-39	-0.0688164	0.806	0.031	1.98236e-35
Carnmt1	1.29947e-38	0.199686	0.653	0.007	2.59895e-35
D10Wsu102e	1.31892e-38	0.00473728	0.643	0.013	2.63784e-35
Pold1	1.6146e-38	-0.0306888	0.388	0.007	3.22919e-35
Rasgrp2	1.96726e-38	-0.151702	0.918	0.105	3.93451e-35
Mrgbp	2.09102e-38	-0.0301986	0.776	0.013	4.18204e-35
Lck	2.17e-38	0.067766	0.112	0.002	4.34e-35
Dusp16	2.47828e-38	-0.026205	0.622	0.013	4.95657e-35
Pilra	2.96748e-38	0.0278043	0.816	0.031	5.93495e-35
Tctn1	4.52242e-38	-0.0392737	0.408	0.007	9.04484e-35
Slfn4	4.74223e-38	0.02234	0.357	0.002	9.48446e-35
Clu	4.74223e-38	-0.0132478	0.357	0.002	9.48446e-35
Pydc4	6.86508e-38	-0.208325	0.949	0.129	1.37302e-34
Prdm1	7.80798e-38	-0.0294984	0.592	0.007	1.5616e-34
Dnajc2	8.22442e-38	-0.204734	0.867	0.07	1.64488e-34
Mrto4	1.20663e-37	-0.0952229	0.755	0.033	2.41327e-34
Anxa1	1.29116e-37	-0.0978091	0.878	0.079	2.58232e-34
Phlda3	1.37147e-37	-0.0452977	0.449	0.015	2.74294e-34
Dolpp1	1.73871e-37	-0.0261648	0.541	0.009	3.47742e-34
Nmrk1	1.77608e-37	-0.035778	0.531	0.011	3.55216e-34
Ccdc91	2.10936e-37	0.0322072	0.551	0.002	4.21871e-34
Usp18	2.49936e-37	-0.0196207	0.684	0.009	4.99873e-34
Nthl1	2.49936e-37	-0.0607438	0.673	0.015	4.99873e-34
Bcl2a1d	2.69111e-37	-0.0201813	0.724	0.011	5.38222e-34
Fto	2.7918e-37	0.0116325	0.806	0.031	5.5836e-34
Gadd45g	4.56688e-37	0.0759158	0.837	0.05	9.13377e-34
Hgsnat	5.33318e-37	-0.242868	0.888	0.088	1.06664e-33
Ebf1	6.61569e-37	-0.0081234	0.347	0.002	1.32314e-33
RP24-416M6.5	6.61569e-37	-0.00985195	0.347	0.002	1.32314e-33
Tm7sf3	8.4837e-37	-0.0105342	0.765	0.02	1.69674e-33
Zfp593	8.65862e-37	-0.0730864	0.724	0.022	1.73172e-33
Smpd3	1.15252e-36	-0.0592245	0.827	0.048	2.30503e-33
Lta4h	1.65858e-36	-0.0435063	0.755	0.018	3.31716e-33
Paqr7	1.89161e-36	-0.0574897	0.439	0.011	3.78322e-33
Rpf2	2.67707e-36	-0.0459292	0.816	0.042	5.35414e-33
Caml	2.90866e-36	0.0938893	0.827	0.05	5.81733e-33
Ddhd2	3.67692e-36	0.00901259	0.796	0.026	7.35384e-33
Clec4n	3.92622e-36	-0.250412	0.969	0.151	7.85244e-33
Kbtbd11	4.10304e-36	-0.0695613	0.684	0.026	8.20609e-33
Kpna3	4.91362e-36	-0.116387	0.847	0.061	9.82725e-33
Nudt16l1	5.02462e-36	-0.18844	0.867	0.077	1.00492e-32
Gm13822	5.52414e-36	-0.0562135	0.633	0.022	1.10483e-32
Slbp	7.68061e-36	0.0846171	0.898	0.103	1.53612e-32
Ercc4	1.12319e-35	-0.0114902	0.724	0.011	2.24638e-32
Cd200r1	1.21707e-35	-0.0539181	0.816	0.044	2.43414e-32
Dpep2	1.36967e-35	-0.129213	0.837	0.055	2.73935e-32
Ankrd26	1.36968e-35	-0.145021	0.765	0.033	2.73937e-32
Sik1	2.15604e-35	-0.00206665	0.714	0.009	4.31207e-32
Nt5dc2	3.60785e-35	-0.0432405	0.449	0.007	7.2157e-32
Ankrd40	3.6754e-35	0.0575086	0.755	0.022	7.3508e-32
Sec11a	3.88025e-35	-0.195584	0.99	0.168	7.7605e-32
Gpr171	4.57281e-35	0.00611342	0.316	0	9.14561e-32
Gimap1	6.96693e-35	-0.0539156	0.367	0.009	1.39339e-31
Mmp9	8.44253e-35	-0.224364	0.867	0.081	1.68851e-31
Stk10	1.09613e-34	-0.0111954	0.745	0.015	2.19226e-31
Lockd	1.10689e-34	-0.0353025	0.378	0.007	2.21378e-31
Acsl1	1.11659e-34	-0.0945256	0.796	0.026	2.23319e-31
Tpm1	1.18692e-34	-0.0875536	0.827	0.05	2.37383e-31
Nr4a2	1.33248e-34	0.103231	0.622	0.009	2.66497e-31
Gtf3c1	1.42601e-34	-0.0307461	0.765	0.022	2.85201e-31
Trim24	1.70278e-34	-0.0647638	0.653	0.018	3.40556e-31
2310001H17Rik	2.09449e-34	-0.250109	0.878	0.09	4.18898e-31
Ifit2	2.23283e-34	-0.0222434	0.398	0.007	4.46567e-31
Fbxo32	2.41863e-34	-0.0690384	0.408	0.013	4.83726e-31
Tns2	2.42116e-34	0.0307418	0.663	0.007	4.84231e-31
Pygl	2.71036e-34	-0.0254436	0.408	0.009	5.42073e-31
Nufip2	4.29378e-34	-0.22871	0.929	0.129	8.58755e-31
Ormdl1	6.62624e-34	-0.0784326	0.765	0.024	1.32525e-30
Smc6	1.00437e-33	-0.20864	0.959	0.153	2.00875e-30
Tkt	1.05734e-33	-0.10255	0.898	0.109	2.11468e-30
Eny2	1.16865e-33	-0.23664	0.969	0.16	2.3373e-30
Mpc1	1.22806e-33	-0.25979	0.99	0.173	2.45612e-30
Mcfd2	1.29387e-33	-0.122912	0.816	0.046	2.58774e-30
C2cd2l	1.51239e-33	0.0188266	0.694	0.013	3.02478e-30
5430427O19Rik	1.51597e-33	-0.0154666	0.612	0.009	3.03194e-30
Armc8	1.52286e-33	-0.200928	0.827	0.063	3.04572e-30
Engase	1.69237e-33	0.028308	0.755	0.018	3.38474e-30
Hiatl1	1.69569e-33	-0.0359937	0.827	0.055	3.39138e-30
Tle1	1.70057e-33	-0.0196027	0.316	0.002	3.40114e-30
Ddx47	1.72509e-33	-0.0731045	0.806	0.048	3.45018e-30
Mrps16	1.80573e-33	-0.290706	0.939	0.138	3.61146e-30
Prim1	2.19941e-33	0.0556024	0.378	0.004	4.39882e-30
Hba-a2	2.93732e-33	-0.959508	0.714	0.015	5.87464e-30
Prkar2b	3.11414e-33	-0.0675142	0.837	0.063	6.22828e-30
Hist1h2ae	3.26094e-33	0.0882951	0.388	0.002	6.52189e-30
Gm17056	4.19792e-33	-0.0821169	0.704	0.018	8.39585e-30
Chchd7	4.23057e-33	0.129241	0.878	0.096	8.46113e-30
Daxx	5.07288e-33	0.0319081	0.224	0.013	1.01458e-29
Myo7a	5.13258e-33	-0.0245232	0.796	0.037	1.02652e-29
Pi16	5.41429e-33	-0.00229246	0.408	0.002	1.08286e-29
Xpc	5.68041e-33	-0.0396885	0.694	0.02	1.13608e-29
Zbtb46	7.19655e-33	-0.00991633	0.337	0.007	1.43931e-29
RP23-6I17.1	1.0599e-32	0.0210141	0.622	0.004	2.11981e-29
Sox4	1.25695e-32	0.0213016	0.347	0.004	2.51389e-29
Zbed4	1.30412e-32	-0.0393218	0.643	0.015	2.60823e-29
Zc3h12c	1.3436e-32	0.0036447	0.347	0	2.68721e-29
Mbip	1.54762e-32	-0.0498909	0.684	0.013	3.09524e-29
Cenpf	1.90191e-32	-0.018742	0.357	0.007	3.80381e-29
S100a8	2.06108e-32	-0.0636355	0.98	0.175	4.12217e-29
Nfkb1	2.59772e-32	-0.152137	0.878	0.098	5.19544e-29
Mecr	3.19024e-32	-0.183085	0.806	0.053	6.38049e-29
Adrbk2	3.92974e-32	-0.0353051	0.694	0.018	7.85948e-29
Eif4enif1	4.61886e-32	-0.0297672	0.786	0.037	9.23772e-29
Prr14	4.72999e-32	-0.0623106	0.724	0.018	9.45998e-29
Cog4	4.72999e-32	-0.0885046	0.714	0.024	9.45998e-29
Irgm1	4.78899e-32	-0.047112	0.735	0.011	9.57797e-29
Ear2	7.23149e-32	-0.0208478	0.408	0.004	1.4463e-28
Chst7	7.37713e-32	-0.0707992	0.765	0.026	1.47543e-28
Fli1	9.6532e-32	-0.179055	0.99	0.184	1.93064e-28
Mylk	1.32895e-31	-0.12034	0.806	0.05	2.6579e-28
Mettl5	1.37787e-31	-0.190728	0.786	0.048	2.75574e-28
Tnfsf12	1.39652e-31	-0.0557752	0.898	0.118	2.79304e-28
Slc25a4	1.85386e-31	-0.377491	0.969	0.166	3.70773e-28
Bbx	1.86969e-31	-0.0703028	0.806	0.046	3.73938e-28
Golim4	1.95436e-31	-0.0329876	0.663	0.015	3.90872e-28
Cbr3	2.09279e-31	-0.0491782	0.735	0.013	4.18558e-28
Xlr	2.27616e-31	-0.14789	0.908	0.127	4.55233e-28
Ptger2	3.05039e-31	-0.00257128	0.296	0.002	6.10078e-28
Gmpr2	3.18055e-31	-0.0902202	0.755	0.035	6.36111e-28
Pam	3.45356e-31	-0.122523	0.776	0.042	6.90712e-28
Snip1	4.68552e-31	-0.01269	0.48	0.009	9.37104e-28
Cep290	4.9483e-31	-0.0641583	0.673	0.02	9.89659e-28
Ifi27	5.98697e-31	-0.222749	0.929	0.142	1.19739e-27
Cnst	6.39499e-31	-0.0405653	0.469	0.007	1.279e-27
Cenpj	6.64406e-31	-0.0220097	0.306	0.004	1.32881e-27
Pdlim7	7.64402e-31	-0.0390107	0.602	0.009	1.5288e-27
Pdgfa	8.03435e-31	0.0563181	0.786	0.037	1.60687e-27
Stxbp6	8.22286e-31	-0.132545	0.786	0.042	1.64457e-27
Tspan3	8.53561e-31	-0.12879	0.878	0.105	1.70712e-27
Klhl28	8.95706e-31	0.0398512	0.592	0.011	1.79141e-27
Ckb	1.0114e-30	-0.22596	0.867	0.096	2.02279e-27
Il1b	1.38342e-30	0.201523	0.806	0.05	2.76684e-27
Gm37494	1.5836e-30	-0.162586	0.745	0.044	3.1672e-27
Pyhin1	1.93909e-30	-0.356014	0.878	0.105	3.87818e-27
Gltscr1l	2.06862e-30	0.0385598	0.612	0.013	4.13724e-27
Psmd1	2.97527e-30	-0.124791	0.806	0.05	5.95055e-27
Napsa	3.1232e-30	-0.0374806	0.337	0.007	6.2464e-27
Cd209a	3.48444e-30	0.0208676	0.837	0.077	6.96888e-27
Nfxl1	4.19953e-30	-0.26549	0.898	0.123	8.39905e-27
Mcm4	5.23762e-30	-0.038038	0.459	0.011	1.04752e-26
Cks1b	7.25724e-30	-0.0789548	0.684	0.022	1.45145e-26
AF251705	7.83027e-30	-0.166519	0.878	0.109	1.56605e-26
2310057M21Rik	8.58105e-30	-0.0511114	0.429	0.009	1.71621e-26
Rbm33	8.81911e-30	-0.031609	0.765	0.024	1.76382e-26
Ghdc	1.22672e-29	-0.00243622	0.214	0.015	2.45344e-26
Brip1os	1.2714e-29	0.0392591	0.765	0.035	2.54279e-26
Stat4	1.56309e-29	-0.0300213	0.306	0.007	3.12618e-26
Mfsd11	1.67948e-29	-0.230777	0.857	0.094	3.35896e-26
Wdr92	1.90707e-29	-0.00381576	0.52	0.004	3.81414e-26
Ccnb2	1.99732e-29	0.00561877	0.265	0	3.99464e-26
Limk2	2.26087e-29	-0.00302035	0.5	0.009	4.52174e-26
Cxx1b	2.6862e-29	-0.0445245	0.806	0.055	5.37239e-26
Tmtc2	2.759e-29	-0.0191419	0.316	0.004	5.518e-26
Lsm14b	3.75836e-29	0.0161947	0.469	0.011	7.51673e-26
Scimp	4.87503e-29	-0.0397597	0.765	0.022	9.75005e-26
Chst15	5.28028e-29	-0.00681249	0.276	0.002	1.05606e-25
Lilrb4a	5.64046e-29	0.0104919	0.969	0.184	1.12809e-25
Gm13479	6.29166e-29	-0.0371816	0.367	0.015	1.25833e-25
Cracr2b	6.99342e-29	-0.228628	0.827	0.072	1.39868e-25
Syngr2	8.01571e-29	-0.0529398	0.847	0.09	1.60314e-25
Trem1	1.00677e-28	-0.00559675	0.357	0.004	2.01354e-25
Fbxo8	1.29034e-28	-0.0814136	0.694	0.02	2.58069e-25
Atp1b4	1.44452e-28	-0.0321059	0.398	0.004	2.88904e-25
Fam175b	1.46016e-28	0.0178119	0.786	0.046	2.92033e-25
Stat5a	1.51309e-28	0.0674653	0.684	0.022	3.02618e-25
Lpar1	1.54096e-28	0.00329779	0.704	0.028	3.08192e-25
Timp1	1.61777e-28	-0.0345506	0.561	0.009	3.23553e-25
Sgms1	1.74987e-28	-0.185812	0.776	0.057	3.49974e-25
1810011O10Rik	2.29442e-28	0.0230082	0.673	0.024	4.58885e-25
Zeb2os	2.57511e-28	-0.184289	0.867	0.107	5.15022e-25
Incenp	2.6055e-28	-0.0622226	0.755	0.026	5.211e-25
Tsr1	2.70522e-28	-0.00614081	0.724	0.011	5.41045e-25
Pxmp4	3.44513e-28	-0.0274015	0.541	0.009	6.89027e-25
Hexb	3.56464e-28	-0.20457	0.847	0.092	7.12927e-25
Zfp598	3.77525e-28	-0.0397371	0.612	0.015	7.55051e-25
Mxd1	6.03689e-28	0.00250903	0.765	0.026	1.20738e-24
Snupn	6.7528e-28	0.0865296	0.602	0.013	1.35056e-24
Casp3	7.6384e-28	-0.0480831	0.694	0.018	1.52768e-24
Ifrd1	8.0623e-28	0.0362616	0.857	0.105	1.61246e-24
Cnrip1	9.11219e-28	-0.105003	0.796	0.053	1.82244e-24
Cenpq	1.41298e-27	-0.00210099	0.378	0.007	2.82596e-24
Ppif	1.43198e-27	0.00349518	0.276	0.004	2.86396e-24
Spry2	1.43198e-27	-0.0111389	0.276	0.004	2.86396e-24
Klhl12	1.43198e-27	-0.0296612	0.276	0.004	2.86396e-24
Ccl3	1.86449e-27	-0.127675	0.898	0.138	3.72899e-24
Snx33	2.32704e-27	-0.010292	0.102	0.004	4.65409e-24
Med14	2.42633e-27	-0.0202519	0.684	0.011	4.85266e-24
Phc1	2.62539e-27	-0.00695298	0.735	0.013	5.25078e-24
Rab3il1	2.65081e-27	-0.238523	0.949	0.175	5.30162e-24
Creld2	2.98207e-27	-0.101618	0.735	0.028	5.96415e-24
Cdc23	3.16069e-27	-0.0219069	0.704	0.013	6.32137e-24
Slc30a4	3.2963e-27	-0.0974115	0.602	0.015	6.5926e-24
Pglyrp1	4.19238e-27	-0.00277663	0.582	0.004	8.38475e-24
Ivd	4.21091e-27	-0.0677249	0.592	0.018	8.42181e-24
Lsm8	4.88318e-27	-0.299182	0.847	0.096	9.76636e-24
Sh3glb2	5.25193e-27	-0.0609249	0.622	0.018	1.05039e-23
Gpx3	6.04854e-27	-0.221778	0.867	0.114	1.20971e-23
Slc26a2	6.59384e-27	-0.0154148	0.745	0.028	1.31877e-23
6720427I07Rik	6.94793e-27	-0.0539094	0.663	0.011	1.38959e-23
Rnh1	6.98719e-27	-0.185228	0.867	0.114	1.39744e-23
Kdsr	8.18485e-27	-0.0795461	0.582	0.015	1.63697e-23
Cela1	9.57964e-27	-0.188165	0.918	0.155	1.91593e-23
Anp32e	9.829e-27	-0.0374696	0.837	0.092	1.9658e-23
Tmem248	1.03757e-26	-0.084582	0.745	0.024	2.07514e-23
Itk	1.38466e-26	0.00100629	0.327	0.002	2.76933e-23
Tmem80	1.50645e-26	-0.0657843	0.684	0.024	3.0129e-23
Cbarp	1.81493e-26	-0.0121527	0.265	0.004	3.62986e-23
Gem	1.97586e-26	0.0189307	0.347	0.002	3.95171e-23
Chmp7	2.52792e-26	-0.0158782	0.633	0.013	5.05584e-23
Vdac2	3.0422e-26	-0.243652	0.949	0.179	6.0844e-23
Ak6	3.11393e-26	-0.143259	0.796	0.059	6.22786e-23
Sod2	3.55587e-26	-0.19967	0.857	0.109	7.11174e-23
4833407H14Rik	4.36595e-26	0.00286788	0.235	0	8.73191e-23
Zfp729a	4.57633e-26	-0.0988303	0.714	0.026	9.15267e-23
Ddhd1	4.80647e-26	-0.0863089	0.724	0.02	9.61295e-23
Pds5b	4.84017e-26	0.0030461	0.745	0.022	9.68034e-23
Sart3	5.6265e-26	-0.00421843	0.51	0.007	1.1253e-22
Themis2	6.61443e-26	-0.0196593	0.796	0.061	1.32289e-22
Rfwd3	9.98514e-26	0.034527	0.429	0.004	1.99703e-22
Aven	1.126e-25	-0.00513845	0.245	0.002	2.25199e-22
Tmem86a	1.19224e-25	-0.141664	0.806	0.07	2.38448e-22
Arap2	1.19534e-25	-0.00745201	0.643	0.009	2.39069e-22
Irf1	1.28759e-25	-0.174564	0.816	0.079	2.57517e-22
Syvn1	1.40642e-25	-0.0396348	0.694	0.011	2.81284e-22
Dcn	1.48438e-25	-0.048574	0.367	0.009	2.96876e-22
Suv39h1	1.55475e-25	0.0774899	0.102	0.002	3.10949e-22
Gpr137b	1.55653e-25	0.0487498	0.786	0.055	3.11307e-22
Ids	1.59572e-25	-0.208579	0.816	0.079	3.19144e-22
Snhg12	1.61457e-25	-0.0649475	0.735	0.031	3.22915e-22
Abhd2	1.75833e-25	-0.127953	0.755	0.033	3.51666e-22
Sema4d	2.13915e-25	-0.0621933	0.653	0.013	4.27829e-22
Ptrh2	2.26163e-25	-0.0286297	0.765	0.037	4.52327e-22
Uros	2.27847e-25	-0.0233646	0.255	0.004	4.55694e-22
Zbtb11	2.47678e-25	-0.0533153	0.724	0.018	4.95356e-22
H2afv	2.71228e-25	0.0755394	0.878	0.136	5.42455e-22
Gga3	2.99023e-25	0.00669233	0.194	0.011	5.98046e-22
Camk1d	3.24443e-25	-0.183386	0.806	0.072	6.48885e-22
Hspa4l	3.27479e-25	-0.0527934	0.755	0.039	6.54958e-22
Ubqln2	3.64151e-25	-0.0548201	0.745	0.031	7.28302e-22
Mus81	3.80595e-25	-0.0271536	0.265	0.007	7.61191e-22
Nfkbib	3.94334e-25	-0.230208	0.806	0.072	7.88667e-22
Gm9844	4.8497e-25	-0.0810089	0.52	0.018	9.69939e-22
Ccdc66	5.06652e-25	-0.0304592	0.541	0.009	1.0133e-21
Npy	5.57324e-25	0.00234746	0.224	0	1.11465e-21
Filip1l	6.69252e-25	0.143726	0.276	0.031	1.3385e-21
Esd	6.73926e-25	-0.160904	0.918	0.164	1.34785e-21
Ms4a4a	7.11901e-25	-0.0220755	0.755	0.031	1.4238e-21
Plp2	7.80873e-25	-0.0532269	0.735	0.028	1.56175e-21
C730034F03Rik	7.89391e-25	0.0247466	0.622	0.015	1.57878e-21
Slc41a1	8.10472e-25	-0.0101772	0.541	0.004	1.62094e-21
Manf	9.21049e-25	-0.221101	0.959	0.195	1.8421e-21
Errfi1	1.19114e-24	0.0255423	0.704	0.013	2.38228e-21
Runx3	1.27969e-24	0.00367674	0.459	0.011	2.55937e-21
Zfp422	1.43106e-24	-0.104358	0.776	0.055	2.86212e-21
Ndufaf5	1.64576e-24	-0.0537123	0.694	0.015	3.29152e-21
Fbxl20	1.65665e-24	-0.0755727	0.704	0.024	3.31331e-21
Max	1.78711e-24	0.0417172	0.776	0.05	3.57423e-21
6430548M08Rik	1.86588e-24	-0.0492082	0.592	0.022	3.73175e-21
H1f0	1.86815e-24	-0.0593756	0.786	0.059	3.73631e-21
Plgrkt	1.87782e-24	0.0729728	0.776	0.05	3.75564e-21
Mir155hg	2.19509e-24	-0.0162967	0.388	0.002	4.39018e-21
Apeh	5.10998e-24	-0.0257083	0.52	0.011	1.022e-20
Retnlg	5.15134e-24	-0.115801	0.633	0.022	1.03027e-20
Tnfaip3	5.29985e-24	-0.00272603	0.786	0.061	1.05997e-20
Trim12c	6.48266e-24	-0.117583	0.827	0.096	1.29653e-20
Gsto1	6.61164e-24	-0.0186818	0.755	0.035	1.32233e-20
Ctnnd2	7.05709e-24	0.00389432	0.214	0	1.41142e-20
Mmp19	8.49384e-24	0.135024	0.582	0.011	1.69877e-20
Pvr	1.17535e-23	-0.120329	0.714	0.026	2.35071e-20
Mnda	1.32981e-23	-0.124235	0.837	0.107	2.65962e-20
Tnip3	1.36829e-23	0.0620981	0.694	0.009	2.73657e-20
Ptgr1	1.57431e-23	-0.0562047	0.724	0.031	3.14862e-20
Ube2s	1.629e-23	-0.0857826	0.857	0.125	3.258e-20
Rfc4	1.70059e-23	-0.053331	0.347	0.009	3.40118e-20
Tradd	1.70951e-23	-0.0449582	0.694	0.02	3.41902e-20
Gsr	1.73498e-23	-0.0479828	0.714	0.022	3.46996e-20
Serpinh1	1.78664e-23	-0.0046069	0.224	0.002	3.57327e-20
Chaf1a	1.78664e-23	-0.0056609	0.224	0.002	3.57327e-20
Cst7	1.78664e-23	-0.0195091	0.224	0.002	3.57327e-20
Hars2	2.12114e-23	-0.0350677	0.439	0.009	4.24228e-20
Gm13075	2.17849e-23	-0.0263206	0.337	0.007	4.35698e-20
Cyfip2	2.35706e-23	-0.0118238	0.296	0.002	4.71413e-20
Acp5	2.62446e-23	0.00879358	0.673	0.013	5.24892e-20
Nsmce1	2.92979e-23	-0.281815	0.827	0.098	5.85957e-20
Sphk1	3.27493e-23	-0.000875714	0.337	0.002	6.54986e-20
Enpp1	3.92756e-23	0.186714	0.735	0.026	7.85513e-20
Bhlhe41	5.09725e-23	-0.095233	0.582	0.024	1.01945e-19
Kif15	8.86522e-23	0.00106393	0.204	0	1.77304e-19
Ppdpf	8.87244e-23	0.0269669	0.755	0.046	1.77449e-19
Csf2ra	9.64371e-23	-0.0297517	0.898	0.162	1.92874e-19
Ankrd33b	1.02233e-22	-0.0125736	0.398	0.004	2.04467e-19
Hmgb3	1.29234e-22	0.00148568	0.255	0	2.58468e-19
March5	1.50086e-22	-0.11084	0.735	0.028	3.00171e-19
Taldo1	1.50723e-22	-0.413949	0.939	0.188	3.01446e-19
Hyal2	1.53354e-22	-0.0597114	0.714	0.026	3.06708e-19
Dnajb1	1.60289e-22	0.0200831	0.857	0.131	3.20578e-19
Eno1	1.78645e-22	-0.169787	0.918	0.179	3.5729e-19
Dusp2	1.89761e-22	-0.018245	0.204	0.002	3.79522e-19
Rcbtb2	2.54718e-22	0.0316365	0.765	0.053	5.09435e-19
Slc41a2	2.88175e-22	-0.109797	0.582	0.022	5.7635e-19
Cbx5	3.00205e-22	-0.0149967	0.724	0.026	6.00409e-19
Kif23	4.41677e-22	-0.0618182	0.184	0.013	8.83353e-19
Slc25a20	5.82128e-22	0.0219531	0.684	0.028	1.16426e-18
Ddx60	6.11316e-22	-0.223674	0.918	0.182	1.22263e-18
Mrpl9	6.37078e-22	-0.0972818	0.551	0.028	1.27416e-18
Ifitm6	6.77625e-22	-0.302038	0.867	0.14	1.35525e-18
Aldh3a2	7.03477e-22	0.0171181	0.551	0.013	1.40695e-18
Ikzf2	8.0165e-22	-0.0619516	0.673	0.02	1.6033e-18
Slamf7	8.17491e-22	0.129679	0.704	0.015	1.63498e-18
Peo1	8.99344e-22	-0.0746388	0.347	0.013	1.79869e-18
Il18	9.42413e-22	-0.262025	0.684	0.055	1.88483e-18
Nomo1	9.53962e-22	-0.00847381	0.367	0.009	1.90792e-18
Snx14	1.10029e-21	0.0139623	0.714	0.02	2.20059e-18
Net1	1.10499e-21	0.0321691	0.194	0	2.20999e-18
Msrb1	1.10565e-21	-0.0995153	0.918	0.186	2.2113e-18
C130026I21Rik	1.11472e-21	-0.161242	0.765	0.055	2.22944e-18
Socs6	1.15526e-21	0.0610148	0.745	0.037	2.31051e-18
Naaa	1.38542e-21	-0.13133	0.837	0.118	2.77084e-18
Cdc25a	1.55332e-21	-0.00336211	0.367	0.004	3.10663e-18
Cd5l	1.55944e-21	0.0358281	0.469	0.009	3.11887e-18
Rell1	1.57793e-21	-0.0247343	0.847	0.129	3.15587e-18
Gpnmb	1.617e-21	-0.0308053	0.265	0.013	3.234e-18
Gm26778	2.12226e-21	-0.0886755	0.663	0.028	4.24452e-18
Casd1	2.12826e-21	-0.117646	0.643	0.026	4.25652e-18
Tspan13	2.58158e-21	-0.0710724	0.531	0.024	5.16317e-18
Fcgr1	2.73232e-21	-0.213369	0.888	0.162	5.46465e-18
Sh2b2	2.89708e-21	-0.0360859	0.286	0.004	5.79416e-18
Kif19a	3.07456e-21	0.036151	0.398	0.009	6.14911e-18
Aqp1	4.10076e-21	0.0743871	0.49	0.022	8.20151e-18
Cd274	4.52482e-21	0.114572	0.327	0	9.04965e-18
Gja1	4.59589e-21	-0.0382426	0.653	0.026	9.19179e-18
Vkorc1l1	4.61286e-21	-0.0274592	0.684	0.022	9.22572e-18
Pkm	5.09298e-21	-0.0580943	0.837	0.123	1.0186e-17
Vwf	6.5873e-21	0.00963568	0.582	0.007	1.31746e-17
Tmco3	6.93675e-21	0.000942687	0.551	0.007	1.38735e-17
Nbn	7.68414e-21	-0.0497821	0.684	0.018	1.53683e-17
2900026A02Rik	7.80518e-21	-0.0322449	0.224	0.007	1.56104e-17
Mrpl36	1.01522e-20	-0.121663	0.888	0.166	2.03044e-17
Nup160	1.02099e-20	0.0212161	0.224	0.002	2.04197e-17
Pdlim1	1.02481e-20	-0.140683	0.755	0.061	2.04962e-17
Ankrd49	1.36286e-20	-0.0227923	0.714	0.02	2.72572e-17
F10	1.4599e-20	0.0838928	0.541	0.004	2.91979e-17
H2-DMb2	1.5808e-20	0.026905	0.5	0.007	3.16161e-17
Litaf	1.88177e-20	-0.055389	0.918	0.195	3.76354e-17
Tjp2	2.35391e-20	0.0247251	0.551	0.009	4.70783e-17
Msh6	2.35686e-20	0.0257646	0.418	0.002	4.71373e-17
Mon1a	2.41759e-20	-0.0243105	0.255	0.004	4.83518e-17
Ccdc34	2.48144e-20	-0.0221925	0.786	0.081	4.96289e-17
Slfn9	2.49482e-20	-0.0108456	0.306	0.007	4.98963e-17
Ncoa6	3.01987e-20	-0.0298109	0.755	0.059	6.03975e-17
H2-DMb1	3.07762e-20	-0.313417	0.898	0.175	6.15524e-17
Mcm6	3.16381e-20	-0.0375061	0.592	0.013	6.32762e-17
Igf2bp2	3.35113e-20	-0.00813654	0.194	0.002	6.70226e-17
Ifi30	5.13221e-20	-0.0749212	0.929	0.206	1.02644e-16
Gm8973	6.14775e-20	-0.0140652	0.204	0.004	1.22955e-16
Rdh12	6.14775e-20	-0.0241255	0.204	0.004	1.22955e-16
Gpr141	7.77749e-20	0.00322492	0.204	0	1.5555e-16
Susd1	8.68322e-20	-0.104915	0.735	0.037	1.73664e-16
Klf10	9.85997e-20	-0.0424841	0.857	0.149	1.97199e-16
Pim3	1.17898e-19	-0.0748297	0.561	0.015	2.35795e-16
Tnfsf13b	1.21007e-19	-0.000498541	0.622	0.011	2.42013e-16
Pik3ip1	1.21739e-19	-0.0110065	0.214	0.002	2.43477e-16
Abcg1	1.23555e-19	-0.0685683	0.755	0.057	2.4711e-16
Mpeg1	1.28128e-19	-0.0727275	0.786	0.085	2.56256e-16
Malt1	1.44962e-19	0.0447535	0.357	0.002	2.89923e-16
Tmem238	1.66565e-19	0.017485	0.153	0.002	3.3313e-16
B3gnt5	1.67807e-19	0.00287331	0.173	0	3.35614e-16
Ptprb	1.67807e-19	0.00213829	0.173	0	3.35614e-16
Gfod1	1.67807e-19	0.000845915	0.173	0	3.35614e-16
Arid5b	1.68884e-19	-0.127273	0.745	0.048	3.37769e-16
Gclm	1.93244e-19	-0.0393636	0.735	0.039	3.86489e-16
Kcnn4	1.96327e-19	-0.00134633	0.316	0.007	3.92653e-16
Thbs1	2.19504e-19	-0.0583998	0.602	0.015	4.39008e-16
Kdm2a	2.30978e-19	-0.253834	0.306	0.07	4.61955e-16
Rnf5	2.77839e-19	-0.08786	0.684	0.042	5.55678e-16
Flrt3	3.35432e-19	0.047395	0.286	0.004	6.70864e-16
H2-Q10	4.06443e-19	-0.0121611	0.184	0.002	8.12886e-16
Pde4d	4.23858e-19	-0.00242564	0.551	0.009	8.47717e-16
Ttll3	4.31515e-19	-0.0323888	0.49	0.009	8.6303e-16
Actn1	4.38835e-19	-0.0161454	0.633	0.007	8.77669e-16
Ralgds	4.74736e-19	-0.147807	0.724	0.037	9.49471e-16
Lpl	4.77314e-19	-0.0112915	0.755	0.061	9.54628e-16
Phldb3	4.90697e-19	-0.00109163	0.143	0.004	9.81393e-16
Cd27	5.02407e-19	0.0788494	0.755	0.061	1.00481e-15
Gm37305	5.13466e-19	-0.0889197	0.571	0.022	1.02693e-15
AY036118	5.13466e-19	-0.0993374	0.571	0.022	1.02693e-15
Brwd1	6.61531e-19	-0.11888	0.714	0.039	1.32306e-15
Birc5	7.27936e-19	-0.0201405	0.194	0.004	1.45587e-15
Smpdl3a	8.0109e-19	-0.0803274	0.786	0.09	1.60218e-15
Tppp3	8.62796e-19	-0.273069	0.929	0.21	1.72559e-15
Atp1a3	9.05217e-19	-0.000397021	0.133	0.002	1.81043e-15
Lrg1	1.22076e-18	-0.148467	0.806	0.109	2.44152e-15
Rb1cc1	1.38812e-18	-0.0178022	0.755	0.063	2.77624e-15
Smim13	1.41346e-18	-0.100633	0.704	0.026	2.82692e-15
N4bp2l1	1.56015e-18	-0.0403546	0.724	0.035	3.1203e-15
Gm26782	1.64592e-18	-0.0179055	0.541	0.013	3.29185e-15
Slc30a7	1.66853e-18	-0.0740131	0.684	0.024	3.33706e-15
Zfp668	1.82827e-18	0.0840681	0.469	0.004	3.65654e-15
Kit	2.0453e-18	0.00274171	0.163	0	4.09061e-15
Kif3c	2.0453e-18	0.000810083	0.163	0	4.09061e-15
H2afy	2.0934e-18	-0.152285	0.786	0.092	4.1868e-15
Cd209d	2.17854e-18	-0.0217489	0.878	0.182	4.35708e-15
Stip1	2.37843e-18	-0.0329316	0.714	0.026	4.75686e-15
Matn4	2.62009e-18	0.00255639	0.214	0	5.24018e-15
Maml2	2.6319e-18	-0.0296425	0.735	0.046	5.2638e-15
Rasa2	3.041e-18	-0.0441967	0.602	0.026	6.082e-15
Ift52	3.0533e-18	-0.0979814	0.541	0.02	6.1066e-15
Bst1	3.27582e-18	-0.00872904	0.776	0.085	6.55164e-15
Mgst1	3.51218e-18	-0.134827	0.857	0.158	7.02437e-15
Il1rl1	3.89057e-18	-0.129639	0.714	0.033	7.78114e-15
Npl	4.50153e-18	-0.187733	0.796	0.103	9.00306e-15
Tchh	4.58691e-18	0.0122369	0.449	0.004	9.17381e-15
Stfa2l1	4.88918e-18	0.00647526	0.173	0.002	9.77835e-15
Tgm2	5.12455e-18	-0.00347559	0.582	0.009	1.02491e-14
3222401L13Rik	5.60446e-18	0.0187364	0.684	0.033	1.12089e-14
Prg4	6.7676e-18	-0.0231886	0.347	0.004	1.35352e-14
Prdx6	7.07749e-18	-0.0579234	0.755	0.068	1.4155e-14
Eps8	7.17688e-18	-0.216073	0.939	0.225	1.43538e-14
Kank3	7.32008e-18	0.0177572	0.622	0.009	1.46402e-14
Msr1	9.70961e-18	-0.108029	0.827	0.133	1.94192e-14
Lmo4	1.0611e-17	-0.00711699	0.316	0.048	2.12221e-14
Rapgef2	1.07985e-17	0.152394	0.714	0.031	2.1597e-14
Phf11b	1.08365e-17	-0.11264	0.745	0.059	2.1673e-14
Lipa	1.09027e-17	-0.124034	0.878	0.177	2.18054e-14
Oasl1	1.11217e-17	0.0557762	0.316	0.02	2.22434e-14
Golga3	1.21764e-17	-0.0425197	0.694	0.022	2.43527e-14
Pkig	1.33964e-17	-0.362767	0.867	0.166	2.67929e-14
Mdn1	1.51447e-17	0.000265989	0.378	0.004	3.02895e-14
L1cam	2.05745e-17	0.00788504	0.327	0	4.11489e-14
Cycs	2.32915e-17	-0.269394	0.939	0.228	4.6583e-14
Gm9733	2.47546e-17	0.002546	0.153	0	4.95091e-14
Siglecg	2.47546e-17	0.00115685	0.153	0	4.95091e-14
Adam8	2.50404e-17	0.00925106	0.633	0.004	5.00808e-14
4930523C07Rik	3.50455e-17	-0.0211799	0.673	0.022	7.0091e-14
Trem2	3.51552e-17	-0.187928	0.949	0.239	7.03103e-14
Timm22	3.66588e-17	-0.137432	0.765	0.081	7.33177e-14
Pde12	4.29682e-17	0.0195582	0.592	0.018	8.59363e-14
Capg	4.61409e-17	-0.155455	0.98	0.26	9.22819e-14
B3galnt1	4.78618e-17	-0.0526468	0.724	0.044	9.57235e-14
Plac8	5.29161e-17	-0.110046	0.765	0.083	1.05832e-13
Gimap4	5.83351e-17	-0.0103501	0.163	0.002	1.1667e-13
Ly6a	7.92529e-17	-0.252727	0.827	0.142	1.58506e-13
Dusp6	9.22418e-17	-0.326681	0.837	0.147	1.84484e-13
Pcgf5	1.28828e-16	-0.00956233	0.357	0.007	2.57656e-13
Emilin2	1.39847e-16	-0.0705216	0.765	0.085	2.79694e-13
Psmb8	1.46334e-16	-0.280555	0.98	0.267	2.92667e-13
Chil3	1.80135e-16	0.0215547	0.122	0.007	3.6027e-13
Tnfrsf12a	2.209e-16	-0.0132451	0.571	0.013	4.418e-13
Mcc	2.25533e-16	0.0115047	0.592	0.004	4.51066e-13
Hmgb2	2.3714e-16	-0.126088	0.908	0.217	4.74279e-13
Zzz3	2.74853e-16	-0.0368841	0.316	0.022	5.49706e-13
Eno3	2.81806e-16	-0.0131852	0.418	0.007	5.63613e-13
Rai14	2.97595e-16	0.00252856	0.143	0	5.95189e-13
Rad21	3.01938e-16	-0.0348512	0.755	0.079	6.03875e-13
Ppil3	3.15656e-16	-0.0878771	0.724	0.055	6.31312e-13
Triap1	3.23727e-16	-0.220125	0.827	0.142	6.47455e-13
Ass1	3.44797e-16	0.00234374	0.194	0	6.89594e-13
Heg1	3.44797e-16	0.000551188	0.194	0	6.89594e-13
2500002B13Rik	3.61431e-16	-0.0104163	0.204	0.002	7.22861e-13
Mettl21a	3.70801e-16	-0.0214898	0.582	0.024	7.41601e-13
Tpcn2	4.03463e-16	-0.0597121	0.612	0.02	8.06926e-13
Nop56	4.51941e-16	-0.0171732	0.724	0.05	9.03882e-13
Rrad	4.52452e-16	-0.0309489	0.459	0.011	9.04903e-13
Tnni2	4.97263e-16	-0.0511592	0.296	0.013	9.94526e-13
Atp2b4	5.46184e-16	0.00122978	0.214	0	1.09237e-12
Lrrc8d	5.78594e-16	-0.0881117	0.704	0.031	1.15719e-12
Slc40a1	6.04257e-16	-0.044246	0.51	0.031	1.20851e-12
Cdc42ep3	6.64064e-16	-0.106467	0.357	0.02	1.32813e-12
Aurka	6.90417e-16	-0.0134127	0.153	0.002	1.38083e-12
Egfl7	6.90417e-16	-0.0196088	0.153	0.002	1.38083e-12
Pomt1	8.30304e-16	0.0185956	0.592	0.013	1.66061e-12
Ggct	8.94303e-16	0.0266321	0.5	0.011	1.78861e-12
Rock1	1.06373e-15	-0.0213473	0.776	0.103	2.12746e-12
Abcb1b	1.09943e-15	0.0616805	0.765	0.094	2.19885e-12
Avpi1	1.15285e-15	0.0463772	0.622	0.015	2.30569e-12
Gm1673	1.21254e-15	0.014042	0.398	0.002	2.42508e-12
Ctla2a	1.32702e-15	0.0378278	0.714	0.044	2.65403e-12
Pla2g2d	1.35355e-15	-0.0911195	0.776	0.103	2.7071e-12
Pald1	1.36704e-15	-0.022884	0.255	0.011	2.73408e-12
Slc36a3os	1.59049e-15	0.000285801	0.163	0	3.18098e-12
Fam126b	1.62793e-15	-0.0655466	0.714	0.044	3.25586e-12
Wfdc21	1.71851e-15	-0.0671144	0.214	0.011	3.43701e-12
Rbbp7	1.72561e-15	-0.168985	0.735	0.063	3.45122e-12
Uxs1	1.75595e-15	0.0070946	0.724	0.055	3.5119e-12
Mx1	1.7591e-15	-0.0237669	0.469	0.018	3.5182e-12
Itga6	1.82749e-15	0.032654	0.347	0.002	3.65499e-12
Smc1a	1.83998e-15	-0.0640579	0.765	0.094	3.67997e-12
Slx4	1.89674e-15	0.0781213	0.551	0.004	3.79349e-12
A930007I19Rik	1.92335e-15	-0.0540306	0.653	0.035	3.8467e-12
Gnptab	2.06072e-15	0.00458299	0.327	0.007	4.12144e-12
Tcf20	2.25584e-15	-0.0858756	0.673	0.033	4.51169e-12
Cited2	2.26181e-15	-0.0706435	0.776	0.105	4.52363e-12
Vsig4	2.34704e-15	-0.188084	0.847	0.171	4.69408e-12
Fam212b	2.51677e-15	0.129248	0.133	0	5.03354e-12
Nr4a3	2.52922e-15	0.0301289	0.663	0.018	5.05844e-12
Birc3	3.08597e-15	0.0193737	0.745	0.077	6.17194e-12
Sgms2	3.55479e-15	0.00250258	0.133	0	7.10957e-12
Ckap2l	3.55479e-15	0.000296609	0.133	0	7.10957e-12
Tm4sf1	3.60941e-15	-0.0105971	0.255	0.002	7.21883e-12
Abca8a	3.65889e-15	-0.036626	0.224	0.004	7.31779e-12
Sdf2l1	3.67476e-15	-0.301961	0.99	0.28	7.34953e-12
Trim28	3.75133e-15	-0.138798	0.673	0.028	7.50267e-12
Spire1	4.21549e-15	0.0143332	0.684	0.022	8.43098e-12
Man1c1	4.23764e-15	0.00240438	0.755	0.088	8.47527e-12
Bach2os	4.25069e-15	0.0425644	0.582	0.013	8.50138e-12
Slc25a5	4.32038e-15	-0.269081	0.99	0.28	8.64076e-12
Tapt1	4.65381e-15	-0.0751898	0.327	0.013	9.30763e-12
Nfib	4.79004e-15	0.00946508	0.214	0.002	9.58009e-12
Gm26870	4.87074e-15	-0.0110128	0.337	0.116	9.74148e-12
Etv3	5.20669e-15	-0.204114	0.765	0.096	1.04134e-11
RP24-330M21.1	5.8811e-15	-0.0909773	0.663	0.02	1.17622e-11
Cnih1	6.59511e-15	-0.0365882	0.714	0.048	1.31902e-11
Hist1h1b	7.20782e-15	0.0348857	0.306	0.002	1.44156e-11
C1qbp	7.45487e-15	-0.0451561	0.286	0.022	1.49097e-11
Gm26802	8.01217e-15	-0.0229384	0.643	0.018	1.60243e-11
Myl2	8.10603e-15	-0.0117867	0.143	0.002	1.62121e-11
Psat1	8.10603e-15	-0.0141696	0.143	0.002	1.62121e-11
Fut11	9.66995e-15	-0.0457527	0.673	0.02	1.93399e-11
H2-DMa	1.46496e-14	-0.260223	0.878	0.204	2.92991e-11
Msl3	1.51411e-14	-0.135131	0.735	0.077	3.02822e-11
Pex1	1.60274e-14	-0.0419071	0.163	0.007	3.20548e-11
Il6	1.99582e-14	0.00698093	0.439	0	3.99165e-11
Cd44	2.11414e-14	0.010309	0.776	0.114	4.22828e-11
Apbb2	2.45153e-14	0.0200529	0.163	0.002	4.90306e-11
Aqp11	2.45153e-14	-0.00985561	0.163	0.002	4.90306e-11
Camkk2	3.00486e-14	0.144702	0.704	0.044	6.00973e-11
Chka	3.04862e-14	-0.0938158	0.714	0.053	6.09725e-11
Adam33	3.27275e-14	-0.165081	0.694	0.044	6.54549e-11
Axin1	3.90224e-14	-0.0190137	0.286	0.018	7.80449e-11
Id3	4.04681e-14	0.0204923	0.673	0.024	8.09363e-11
Klhdc4	4.11751e-14	-0.032146	0.582	0.013	8.23502e-11
Gxylt2	4.22083e-14	0.00299905	0.122	0	8.44166e-11
Ly6d	4.22083e-14	0.00154464	0.122	0	8.44166e-11
Cd79a	4.22083e-14	0.001139	0.122	0	8.44166e-11
Lcmt2	4.22083e-14	0.000611489	0.122	0	8.44166e-11
Nudt21	5.06262e-14	-0.0554142	0.684	0.035	1.01252e-10
Tbc1d8	5.52215e-14	-0.00381309	0.378	0.013	1.10443e-10
Snx27	5.80382e-14	-0.0488361	0.704	0.05	1.16076e-10
Mfap1a	7.21212e-14	-0.0700064	0.694	0.053	1.44242e-10
Bnip3	8.122e-14	0.000893564	0.673	0.026	1.6244e-10
Zkscan1	8.63883e-14	-0.0488492	0.663	0.039	1.72777e-10
Cd209g	8.93884e-14	-0.226162	1	0.319	1.78777e-10
Gbp3	9.33392e-14	-0.107799	0.602	0.024	1.86678e-10
Nasp	1.03774e-13	-0.0692369	0.714	0.057	2.07548e-10
Ccdc88a	1.06554e-13	-0.204885	0.755	0.096	2.13108e-10
Ptms	1.12292e-13	-0.0644261	0.347	0.09	2.24584e-10
Arl5c	1.26483e-13	-0.0773872	0.459	0.018	2.52966e-10
Spp1	1.40151e-13	-0.163236	0.724	0.068	2.80302e-10
Rgcc	1.40475e-13	-0.0585546	0.388	0.013	2.8095e-10
Suox	1.446e-13	-0.0247012	0.143	0.004	2.89199e-10
Vcam1	1.53736e-13	-0.0589596	0.592	0.015	3.07471e-10
Noc4l	1.56955e-13	-0.0384681	0.347	0.004	3.1391e-10
Mcm5	1.7218e-13	-0.0402977	0.153	0.007	3.4436e-10
Ndrg1	2.18491e-13	0.00119766	0.306	0.002	4.36983e-10
Rrm2b	2.53797e-13	-0.0735383	0.602	0.015	5.07593e-10
Hba-a1	2.60746e-13	-1.16233	0.531	0.02	5.21492e-10
Gapdh	2.77846e-13	-0.0899687	0.98	0.3	5.55692e-10
Cdkn1a	2.9924e-13	-0.165793	0.816	0.16	5.98479e-10
Zfp451	3.17126e-13	-0.252176	0.724	0.07	6.34253e-10
Glipr1	3.74247e-13	-0.0549002	0.663	0.026	7.48494e-10
Fam98b	4.31044e-13	0.10832	0.694	0.042	8.62088e-10
Hmgn1	4.89199e-13	-0.231584	0.867	0.206	9.78398e-10
Trem3	4.98421e-13	0.00118547	0.112	0	9.96842e-10
Anapc7	5.14666e-13	0.177537	0.653	0.011	1.02933e-09
Lig1	5.5519e-13	0.102169	0.673	0.033	1.11038e-09
Fabp4	6.52237e-13	-0.0449637	0.49	0.011	1.30447e-09
Rpl27-ps3	6.63872e-13	-0.395151	0.888	0.219	1.32774e-09
Mrpl27	7.47653e-13	-0.192796	0.806	0.153	1.49531e-09
F11r	8.178e-13	0.0469403	0.245	0.007	1.6356e-09
Ltbp4	8.51503e-13	-0.00263702	0.265	0.002	1.70301e-09
Cd109	1.09103e-12	-0.00702535	0.122	0.002	2.18207e-09
Tk1	1.09103e-12	-0.00921131	0.122	0.002	2.18207e-09
Ceacam1	1.48504e-12	0.0572224	0.643	0.015	2.97008e-09
Ttyh2	1.66446e-12	-0.0389547	0.52	0.009	3.32891e-09
Ube2j1	1.67686e-12	-0.0342912	0.663	0.037	3.35372e-09
Rpp38	1.78945e-12	0.0171269	0.602	0.015	3.5789e-09
Spata24	1.96923e-12	0.0222143	0.337	0	3.93846e-09
Cyr61	1.97823e-12	-0.0637776	0.633	0.018	3.95646e-09
Usp7	2.02478e-12	-0.0406042	0.694	0.046	4.04957e-09
Iigp1	2.03078e-12	-0.158939	0.653	0.033	4.06157e-09
Areg	2.08927e-12	-0.0130319	0.5	0.007	4.17853e-09
Lztr1	2.278e-12	-0.0280635	0.429	0.007	4.556e-09
Apoc4	2.49962e-12	-0.328198	0.735	0.088	4.99924e-09
Adgrg1	2.81226e-12	0.010553	0.337	0.018	5.62453e-09
Amica1	3.31037e-12	0.0594852	0.276	0.002	6.62074e-09
Slc25a33	3.57571e-12	0.0823115	0.51	0.007	7.15142e-09
Nt5dc3	3.61616e-12	-0.00845591	0.204	0.002	7.23232e-09
Rcn3	3.91435e-12	-0.346231	0.99	0.311	7.82871e-09
Cep89	4.46145e-12	0.00125327	0.184	0.002	8.9229e-09
Gm4951	4.49038e-12	-0.00537496	0.724	0.081	8.98077e-09
Cxcl16	5.05639e-12	-0.2304	0.867	0.214	1.01128e-08
Lhfpl2	5.15115e-12	0.0585262	0.112	0.002	1.03023e-08
Rgl3	5.47886e-12	-0.0161553	0.296	0.004	1.09577e-08
Ranbp2	6.05641e-12	-0.02408	0.694	0.05	1.21128e-08
4933433G15Rik	6.85837e-12	0.0196781	0.663	0.024	1.37167e-08
Cwc22	7.03413e-12	0.017176	0.653	0.013	1.40683e-08
Abi3	7.0553e-12	0.0428619	0.459	0.004	1.41106e-08
Nfil3	8.3674e-12	-0.0199861	0.265	0.004	1.67348e-08
Ddx42	8.72243e-12	0.0629163	0.714	0.074	1.74449e-08
Batf3	1.06409e-11	-0.0604608	0.745	0.105	2.12818e-08
Basp1	1.15331e-11	-0.0102838	0.704	0.063	2.30662e-08
Spryd3	1.16671e-11	-0.0896197	0.622	0.031	2.33342e-08
Cd4	1.18909e-11	-0.00256744	0.276	0.004	2.37818e-08
Ran	1.19784e-11	-0.210752	0.857	0.21	2.39568e-08
Ppp1r15a	1.29661e-11	0.0486218	0.847	0.212	2.59322e-08
Loxl2	1.30822e-11	-0.100613	0.653	0.015	2.61645e-08
Lilr4b	1.33223e-11	-0.174619	0.796	0.155	2.66446e-08
Fam3c	1.67177e-11	-0.147487	0.724	0.085	3.34354e-08
Uhrf1	1.75309e-11	-0.0280161	0.122	0.004	3.50619e-08
Tmem171	1.75309e-11	-0.0295038	0.122	0.004	3.50619e-08
Phlpp1	1.79115e-11	-0.0115218	0.398	0.011	3.58229e-08
Rnf149	1.87296e-11	0.0211449	0.796	0.162	3.74592e-08
Srgn	1.98167e-11	-0.094835	0.939	0.284	3.96334e-08
Gcnt2	2.06626e-11	0.00583503	0.214	0.002	4.13252e-08
Rbl1	2.20675e-11	0.022937	0.531	0.009	4.41351e-08
Mfge8	2.54331e-11	-0.0404698	0.633	0.026	5.08661e-08
Cd3g	2.76115e-11	0.00267089	0.122	0	5.5223e-08
Ltb4r1	3.22827e-11	-0.0238514	0.163	0.004	6.45655e-08
Cbx3	3.35562e-11	0.122856	0.367	0.116	6.71123e-08
Tmod3	3.55712e-11	-0.1189	0.704	0.068	7.11424e-08
Ifih1	3.69256e-11	-0.0424586	0.684	0.046	7.38513e-08
Prkch	3.92479e-11	-0.00437139	0.388	0.009	7.84959e-08
Themis	4.3134e-11	-0.00667995	0.153	0.002	8.6268e-08
4930589L23Rik	4.32363e-11	-0.0613317	0.347	0.015	8.64727e-08
Cxcl3	4.41218e-11	-0.0255075	0.439	0.007	8.82437e-08
Phf20l1	5.10466e-11	0.0409787	0.633	0.035	1.02093e-07
Isg15	5.57574e-11	-0.24436	0.735	0.101	1.11515e-07
Fam167b	5.62093e-11	-0.0699305	0.622	0.024	1.12419e-07
Ociad1	5.64819e-11	-0.347573	0.765	0.129	1.12964e-07
Slc25a12	5.65479e-11	-0.0209222	0.52	0.013	1.13096e-07
Tubb6	5.79941e-11	-0.321192	0.745	0.109	1.15988e-07
Arhgap23	5.85892e-11	0.0534381	0.378	0.018	1.17178e-07
Il1r2	6.40008e-11	0.107526	0.5	0.004	1.28002e-07
Enkur	7.19018e-11	-0.00435266	0.388	0.004	1.43804e-07
Hspd1	7.22282e-11	-0.26256	0.735	0.101	1.44456e-07
Cd14	7.60901e-11	-0.322313	0.929	0.276	1.5218e-07
Dhx16	8.05223e-11	0.128872	0.143	0.002	1.61045e-07
Irg1	8.2036e-11	0.103439	0.561	0.009	1.64072e-07
BC094916	8.34498e-11	-0.0380873	0.653	0.022	1.669e-07
Gyg	9.2838e-11	0.0193543	0.653	0.035	1.85676e-07
Coro1a	9.56489e-11	-0.228237	0.918	0.278	1.91298e-07
Gm10138	1.26789e-10	-0.0558205	0.663	0.028	2.53579e-07
Topbp1	1.37051e-10	-0.00756517	0.622	0.009	2.74103e-07
Rara	1.40678e-10	0.0399483	0.694	0.063	2.81356e-07
Chaf1b	1.42267e-10	-0.00886943	0.102	0.002	2.84534e-07
Rtp4	1.55039e-10	-0.0798981	0.796	0.171	3.10079e-07
C6	1.55144e-10	0.0518752	0.776	0.153	3.10288e-07
Myo1e	1.72207e-10	-0.0169349	0.643	0.02	3.44413e-07
Serpinb2	1.89082e-10	-0.0125272	0.112	0.004	3.78164e-07
Ace	1.89082e-10	-0.0297854	0.112	0.004	3.78164e-07
Ldhb	1.92532e-10	-0.00499873	0.122	0.007	3.85065e-07
Mtg2	1.93063e-10	-0.109679	0.653	0.037	3.86126e-07
Tuba4a	1.98125e-10	-0.00441287	0.347	0.002	3.96249e-07
Eps8l1	2.14749e-10	-0.0866399	0.48	0.011	4.29498e-07
Psma4	2.22056e-10	-0.239136	0.827	0.197	4.44113e-07
Chchd6	2.24896e-10	-0.0674356	0.52	0.018	4.49791e-07
Igsf6	2.53369e-10	-0.174906	0.704	0.074	5.06738e-07
Katnal1	2.65962e-10	-0.0158986	0.184	0.002	5.31925e-07
Pa2g4	2.84209e-10	-0.22121	0.724	0.096	5.68418e-07
Rrp12	2.96517e-10	0.0222831	0.153	0.004	5.93035e-07
Fra10ac1	3.27298e-10	-0.0535232	0.673	0.044	6.54596e-07
Ahnak2	3.31877e-10	-0.0070927	0.122	0.002	6.63755e-07
Atf1	3.34343e-10	-0.0779366	0.643	0.028	6.68685e-07
Kbtbd3	3.3579e-10	-0.0717499	0.561	0.02	6.71581e-07
Tbc1d4	3.78463e-10	-0.199959	0.694	0.066	7.56925e-07
Cks2	3.90496e-10	-0.112941	0.663	0.033	7.80992e-07
Tlr2	4.14698e-10	0.260377	0.673	0.046	8.29397e-07
Ksr1	4.47693e-10	-0.0336586	0.367	0.007	8.95387e-07
Gstm1	4.91089e-10	-0.349742	0.776	0.149	9.82179e-07
Pecam1	5.04389e-10	0.0135397	0.327	0.002	1.00878e-06
2700094K13Rik	5.83464e-10	-0.23076	0.745	0.12	1.16693e-06
Cltb	5.96681e-10	-0.114576	0.745	0.123	1.19336e-06
Olfml3	6.09043e-10	0.0334565	0.286	0.004	1.21809e-06
Ifi204	6.41061e-10	-0.4179	0.959	0.304	1.28212e-06
Map3k12	6.52188e-10	-0.0350714	0.173	0.009	1.30438e-06
Klf9	7.10678e-10	-0.188211	0.378	0.061	1.42136e-06
Rfc1	7.99998e-10	-0.0396754	0.714	0.092	1.6e-06
Abcg3	8.17796e-10	-0.0251043	0.429	0.004	1.63559e-06
Fn1	8.56096e-10	-0.0709284	0.602	0.031	1.71219e-06
Atr	8.77278e-10	0.0675095	0.592	0.02	1.75456e-06
S100a11	9.85437e-10	-0.236388	0.878	0.252	1.97087e-06
Bphl	1.16985e-09	-0.0617522	0.531	0.022	2.3397e-06
Hp	1.26549e-09	0.017663	0.306	0.002	2.53098e-06
Itgax	1.27478e-09	-0.00547455	0.194	0.002	2.54956e-06
Sec11c	1.32789e-09	-0.318259	0.949	0.306	2.65579e-06
Arpc1a	1.35788e-09	-0.328818	0.724	0.103	2.71577e-06
Psmf1	1.43499e-09	-0.00448573	0.622	0.031	2.86997e-06
Ptpn7	1.53679e-09	-0.0724456	0.51	0.013	3.07358e-06
Cnot3	1.80848e-09	-0.233707	0.724	0.105	3.61697e-06
Hacd1	1.90687e-09	-0.00568049	0.316	0.013	3.81374e-06
Sell	1.92523e-09	-0.0252956	0.163	0.004	3.85046e-06
Ddit3	1.94304e-09	-0.18627	0.388	0.101	3.88608e-06
Ccnb1	2.00766e-09	-0.029777	0.102	0.004	4.01532e-06
Mphosph8	2.32311e-09	0.0986142	0.673	0.053	4.64621e-06
Eif2s1	2.84e-09	-0.194425	0.684	0.063	5.67999e-06
Naga	3.11102e-09	-0.0812485	0.51	0.022	6.22204e-06
Sdc4	3.14243e-09	-0.137196	0.776	0.164	6.28486e-06
Lat	3.38597e-09	0.000903057	0.102	0	6.77195e-06
Tarm1	3.41635e-09	-0.00848509	0.112	0.002	6.8327e-06
Gpr84	3.41635e-09	-0.0151355	0.112	0.002	6.8327e-06
Sort1	3.76873e-09	0.0134939	0.163	0	7.53745e-06
Igf2r	3.90894e-09	-0.0126159	0.133	0.002	7.81789e-06
Comt	3.91889e-09	-0.0982929	0.959	0.337	7.83778e-06
Utp14b	3.99519e-09	-0.0694009	0.378	0.011	7.99039e-06
Itpr2	4.0148e-09	-0.051907	0.622	0.022	8.0296e-06
Nde1	4.09691e-09	-0.0114728	0.643	0.026	8.19382e-06
Emilin1	4.33062e-09	-0.00941207	0.449	0.007	8.66123e-06
1810022K09Rik	4.3997e-09	-0.247437	0.806	0.193	8.7994e-06
Mmd	4.71218e-09	-0.157808	0.622	0.035	9.42437e-06
Gm5483	4.78747e-09	0.0391813	0.214	0	9.57494e-06
Gk	4.85456e-09	0.00235281	0.204	0.002	9.70912e-06
AW112010	5.54036e-09	-0.22105	0.776	0.166	1.10807e-05
Fbxl18	5.95483e-09	0.0252201	0.184	0.002	1.19097e-05
Appl2	5.96925e-09	-0.223549	0.663	0.05	1.19385e-05
Ncbp1	6.64849e-09	0.133482	0.571	0.011	1.3297e-05
Timd4	7.73511e-09	-0.10757	0.796	0.19	1.54702e-05
Snrnp200	8.17899e-09	0.0730276	0.378	0.039	1.6358e-05
Gm16638	8.30185e-09	-0.00341683	0.449	0.009	1.66037e-05
Gm9774	8.53998e-09	0.0150416	0.561	0.013	1.708e-05
Mrpl18	8.80408e-09	0.0702861	0.745	0.142	1.76082e-05
Top3b	8.95763e-09	-0.0238117	0.449	0.015	1.79153e-05
Gpr107	1.08881e-08	-0.0891983	0.673	0.059	2.17762e-05
Rnase4	1.12438e-08	-0.00868978	0.959	0.357	2.24875e-05
Tslp	1.14992e-08	-0.378221	0.969	0.33	2.29983e-05
Rbm10	1.3335e-08	-0.0179079	0.388	0.013	2.667e-05
Nipa2	1.34252e-08	-0.171544	0.724	0.116	2.68504e-05
Ccl2	1.41631e-08	-0.252406	1	0.376	2.83263e-05
Ptrh1	1.60679e-08	0.0157343	0.204	0.004	3.21357e-05
Socs2	1.68343e-08	-0.013198	0.163	0.002	3.36685e-05
Olr1	1.80203e-08	0.0395044	0.173	0	3.60406e-05
Pggt1b	2.00482e-08	-0.129847	0.551	0.024	4.00964e-05
Plin2	2.03692e-08	-0.226629	0.949	0.33	4.07383e-05
Notch2	2.1651e-08	-0.146603	0.704	0.096	4.3302e-05
Ndufa10	2.55776e-08	-0.293352	0.704	0.096	5.11552e-05
Cep152	3.76727e-08	-0.0376548	0.306	0.011	7.53455e-05
E030030I06Rik	3.8185e-08	-0.0618919	0.112	0.007	7.63701e-05
Ppp2r5d	3.82057e-08	-0.030173	0.112	0.004	7.64114e-05
Mtmr10	4.03749e-08	-0.116667	0.653	0.042	8.07498e-05
Creg1	4.17282e-08	-0.192244	0.959	0.35	8.34563e-05
D930015E06Rik	4.44266e-08	-0.0366161	0.602	0.022	8.88532e-05
AI504432	5.676e-08	-0.00902802	0.367	0.002	0.00011352
4930430E12Rik	7.09786e-08	-0.0499256	0.429	0.007	0.000141957
Gabarapl1	7.15677e-08	-0.0304666	0.663	0.057	0.000143135
Gnas	7.36657e-08	0.0874434	0.745	0.155	0.000147331
Kdm2b	7.91652e-08	-0.0202329	0.367	0.031	0.00015833
Anp32b	8.14993e-08	-0.0158105	0.408	0.125	0.000162999
Sdhaf2	8.80063e-08	-0.0839971	0.653	0.046	0.000176013
Poldip2	8.99535e-08	-0.0151039	0.612	0.018	0.000179907
Cd209f	8.99714e-08	-0.300743	0.98	0.376	0.000179943
Irf3	9.03885e-08	-0.128324	0.653	0.046	0.000180777
Hspe1	9.21219e-08	-0.180524	0.878	0.28	0.000184244
Cdk1	9.44086e-08	-0.056222	0.122	0.009	0.000188817
Tubb5	9.80458e-08	-0.0432908	0.847	0.263	0.000196092
Ldha	1.1407e-07	-0.182261	0.776	0.182	0.000228141
Nin	1.16371e-07	-0.104071	0.622	0.037	0.000232742
Rnf216	1.40029e-07	-0.0848012	0.653	0.048	0.000280057
Anxa4	1.48171e-07	-0.126693	0.684	0.083	0.000296341
Slc25a24	1.54396e-07	-0.175813	0.653	0.061	0.000308792
Ccr2	1.56777e-07	-0.267031	0.653	0.055	0.000313554
Il15ra	1.68017e-07	-0.0228323	0.541	0.015	0.000336034
Fcrls	1.89727e-07	-0.369996	0.969	0.354	0.000379454
Samsn1	1.91539e-07	-0.0151564	0.398	0.048	0.000383077
Ifitm1	1.99216e-07	0.00357059	0.388	0.046	0.000398431
Chd7	2.10459e-07	0.190432	0.592	0.018	0.000420919
Gas2l3	2.16836e-07	-0.0713899	0.551	0.022	0.000433673
Hspa1b	2.89588e-07	-0.217103	0.837	0.254	0.000579177
Tmsb10	3.23601e-07	-0.32518	0.786	0.199	0.000647203
Gbp9	3.89436e-07	0.00043604	0.48	0.007	0.000778871
Lgals3	4.12403e-07	-0.282625	0.98	0.372	0.000824807
Psd4	4.33491e-07	-0.0658488	0.52	0.015	0.000866982
Fgr	4.79248e-07	0.1205	0.153	0.002	0.000958496
Ankhd1	5.36265e-07	-0.0910525	0.663	0.068	0.00107253
Gpr183	5.64676e-07	-0.100995	0.755	0.175	0.00112935
Cdk2ap2	7.28367e-07	-0.0591197	0.949	0.37	0.00145673
Col1a2	7.3277e-07	0.0846517	0.133	0	0.00146554
Mt2	7.72351e-07	-0.21894	0.786	0.208	0.0015447
Baz1a	8.01599e-07	-0.0568143	0.643	0.046	0.0016032
Ift43	8.02452e-07	-0.0621352	0.571	0.033	0.0016049
Pwp2	8.50264e-07	-0.0247715	0.133	0.004	0.00170053
Kdm6b	8.58298e-07	0.157137	0.663	0.072	0.0017166
Zrsr1	8.87978e-07	-0.021797	0.51	0.007	0.00177596
Tma16	9.25431e-07	-0.0406581	0.602	0.037	0.00185086
Tecpr2	9.64737e-07	0.00412233	0.112	0.002	0.00192947
Hk2	1.05112e-06	0.158559	0.418	0.118	0.00210224
Nolc1	1.17891e-06	0.0681368	0.622	0.044	0.00235782
Cxcr2	1.20689e-06	0.0373833	0.184	0	0.00241378
Rnd3	1.2425e-06	-0.0842624	0.643	0.048	0.002485
Wdr43	1.54478e-06	-0.150357	0.408	0.048	0.00308955
Pcf11	1.61025e-06	-0.100108	0.663	0.074	0.00322051
Pim1	1.65275e-06	0.0349541	0.684	0.101	0.00330551
Ptcd3	1.68663e-06	-0.0626935	0.541	0.02	0.00337326
Pld3	1.78216e-06	-0.0349417	0.673	0.088	0.00356431
Ybx3	1.88789e-06	0.025447	0.398	0.022	0.00377578
Gm26825	1.89302e-06	-0.0204087	0.306	0.004	0.00378604
Ganab	2.13181e-06	-0.075958	0.633	0.046	0.00426361
Gm26520	2.14275e-06	0.00305247	0.296	0	0.00428551
Soat1	2.27904e-06	-0.138791	0.684	0.101	0.00455808
Hnrnpa3	2.475e-06	-0.422443	0.939	0.339	0.00495
Txn1	2.5123e-06	-0.147843	0.908	0.333	0.0050246
Ltb	2.57689e-06	-0.0113496	0.102	0.002	0.00515377
Cadm1	2.57689e-06	-0.0157261	0.102	0.002	0.00515377
Arnt	2.7025e-06	0.0323325	0.622	0.035	0.005405
Tmem198b	2.97561e-06	-0.0233642	0.276	0.004	0.00595122
Tmem39a	3.42489e-06	0.0425592	0.194	0.007	0.00684978
Med27	3.51548e-06	-0.0254956	0.347	0.011	0.00703097
Pik3r2	3.70648e-06	-0.0434685	0.337	0.009	0.00741297
Cd300ld	3.78338e-06	-0.124318	0.796	0.23	0.00756676
Rab6b	4.00025e-06	0.0141804	0.612	0.018	0.0080005
Gstt2	4.06785e-06	-0.0548339	0.388	0.015	0.0081357
Pros1	4.14091e-06	-0.250836	0.724	0.149	0.00828182
Taf2	4.43228e-06	-0.0706624	0.378	0.018	0.00886457
Ctsl	4.70569e-06	-0.151386	0.867	0.304	0.00941139
Satb1	5.63502e-06	-0.0460309	0.112	0.007	0.01127
Cdk6	6.13962e-06	-0.150745	0.622	0.046	0.0122792
Slpi	6.14559e-06	0.0622614	0.337	0.018	0.0122912
Extl3	6.35318e-06	0.0258497	0.265	0.002	0.0127064
Rmi1	6.54157e-06	-0.000120336	0.224	0.007	0.0130831
Bri3bp	6.79752e-06	-0.0189108	0.194	0.002	0.013595
Rras	7.39404e-06	-0.0824066	0.51	0.024	0.0147881
Cxcl2	8.52382e-06	-0.22732	0.918	0.42	0.0170476
Rasgef1b	8.76943e-06	0.0400592	0.622	0.035	0.0175389
Ccl12	9.73673e-06	-0.520502	0.867	0.311	0.0194735
Traf1	9.73687e-06	-0.0493264	0.602	0.031	0.0194737
Atp6v1b2	1.0619e-05	-0.160809	0.663	0.085	0.0212379
Sgol2a	1.20444e-05	-0.00122068	0.122	0	0.0240887
Gprc5c	1.36773e-05	-0.0753628	0.633	0.05	0.0273545
Tmx4	1.43946e-05	0.0978253	0.612	0.033	0.0287892
Pmepa1	1.4567e-05	-0.00621748	0.602	0.026	0.029134
Fam172a	1.5441e-05	-0.0302892	0.622	0.046	0.030882
Dna2	1.57687e-05	0.0354972	0.153	0	0.0315374
Gm28875	1.731e-05	-0.0236226	0.112	0.007	0.03462
Egfr	1.78359e-05	0.178357	0.561	0.018	0.0356719
Cd68	1.97458e-05	-0.206684	0.99	0.422	0.0394917
Aprt	2.0889e-05	-0.276447	0.673	0.103	0.041778
Cfap45	2.13687e-05	-0.0541532	0.48	0.02	0.0427373
Gm29264	2.18726e-05	0.0596664	0.143	0	0.0437451
Pcdh17	2.22703e-05	0.0126829	0.541	0.007	0.0445407
Map1b	2.26605e-05	0.000646771	0.102	0	0.045321
Set	2.40362e-05	-0.146305	0.459	0.177	0.0480724
Prdx5	2.48945e-05	-0.291846	0.99	0.398	0.049789
