# Supplementary material for: C-type lectin receptor CLEC4A2 promotes tissue adaptation of macrophages and protects against atherosclerosis
Source: Nat Commun. 2022 Jan 11;13:215. doi: 10.1038/s41467-021-27862-9 (PMC8752790; doi:10.1038/s41467-021-27862-9)
Supplement: Supplementary file 10 — Source Data [file 41467_2021_27862_MOESM10_ESM.xlsx]

## Sheet: Figure 2
Figure 2
	b	Cell numbers of CLEC4A2+ Mac
			Day 0	Day 1	Day 2	Day 3	Day 5	Day 7	Day 14	Day 70
			33.8	14.55	0.86		33.76
			27.86	29.07	18.55		28.99
			21.92	8.97	4.06		26.84
			24.51	0.39	0.16		3.27
			24.44	0.23	0.25		7.94
			22.17	3.34	2.07		14.85
			33.27							20.5
			25.43							21.22
			36.48							22.11
			26.8		15.8	1.2		21.2	17.7
			26.1		1.5	1.6		17.2	26.6
			12.9		1.8	17.4		25	23.5
		Mean	26.3067	9.425	5.00556	6.73333	19.275	21.1333	22.6	21.2767
		SEM	1.8141	4.52992	2.34322	5.33458	5.05189	2.25191	2.60832	0.46563
	c	Cell numbers of Ly6C+ Mon
			Day 0	Day 1	Day 2	Day 3	Day 5	Day 7	Day 14	Day 70
			1.9	0.48	1.39		1.1
			1.98	0.55	4.39		2.9
			0.92	3.63	3.83		0.94
			1.33	1.35	2.16		2.33
			1.83	1.02	1.7		3.13
			2.46	3.05	4.38		3.38
			1.24							0.67
			0.71							0.78
			1.19							1.22
			0.7		1.1	4.6		1	0.9
			1.2		2.8	4.2		1.2	0.6
			1.7		2	1.8		2.5	1.2
		Mean	1.43	1.68	2.639	3.533	2.297	1.567	0.9	0.89
		SEM	0.1578	0.5459	0.4247	0.8743	0.4284	0.4702	0.1732	0.168
	d	Cell numbers of CD11c+ Mac
			Day 0	Day 1	Day 2	Day 3	Day 5	Day 7	Day 14	Day 70
			9.72	5.37	8.46		7.31
			7.39	4.69	7.47		7.6
			8.41	8.59	7.35		8.81
			8.34	7.11	4.3		9.03
			6.26	7.45	9.17		8.29
			9.22	7.76	4.64		9.83
			9.41							8.19
			7.88							7.09
			8.75							7.84
			7.12		6.98	8.29		6.88	8.62
			8.15		8.86	9.73		8.79	7.54
			8.26		9.86	6.52		8.07	8.55
		Mean	8.2425	6.82833	7.45444	8.18	8.47833	7.91333	8.23667	7.70667
		SEM	0.286753	0.609275	0.643606	0.928278	0.383548	0.556906	0.348919	0.324465
	e	Cell numbers of Neutrophils
			Day 0	Day 1	Day 2	Day 3	Day 5	Day 7	Day 14	Day 70
			1.6	0.32	0.3		0.6
			1.88	0.38	0.67		0.8
			1	1.81	0.77		1.19
			0.46	0.48	0.26		1.08
			0.57	0.41	0.58		0.92
			0.94	1	0.53		1.6
			1.23							0.67
			0.83							0.93
			1.23							1.2
			0.6		1	1.3		0.8	0.8
			0.9		3	1.4		1.3	0.8
			1		1.2	0.4		1.5	1.2
		Mean	1.02	0.733333	0.923333	1.03333	1.03167	1.2	0.933333	0.933333
		SEM	0.120429	0.237679	0.278483	0.31798	0.141761	0.208167	0.133333	0.153007
	g	Cell numbers of CLEC4A2+ Mac					h	Cell numbers of Ly6C+ Mon					i	Cell numbers of cDC2					j	Cell numbers of Neutrophils
			Saline	DT	-ve ctrl				Saline	DT	-ve ctrl				Saline	DT	-ve ctrl				Saline	DT	-ve ctrl
			27.246	3.061	45.343				1.409	3.382	1.882				2.168	2.521	2.491				2.26	1.447	0.76
			40.475	3.009	36.785				0.444	2.669	0.72				1.594	1.72	1.113				0.556	1.32	2.192
			25.963	1.779	26.362				0.488	2.406	1.719				2.243	1.29	1.742				1.569	2.005	0.993
			28.986	1.11	22.408				1.701	1.829	1.114				1.649	1.679	2.765				1.22	0.6	0.685
		Mean	30.67	2.24	32.72			Mean	1.011	2.572	1.359			Mean	1.914	1.803	2.028			Mean	1.401	1.343	1.158
		SEM	3.327	0.4791	5.185			SEM	0.3201	0.3221	0.2695			SEM	0.1697	0.2584	0.3738			SEM	0.3551	0.2889	0.351
	l	Cell numbers of aortic leucocyte populations
			CLEC4A2+ Mac				Ly6C+ Mon				Ly6C- Mon				cDC1				cDC2
			Saline	DT			Saline	DT			Saline	DT			Saline	DT			Saline	DT
			23.7	0.82			1.409	1.389			1.32	2.66			1.73	1.98			8.22	8.43
			20.84	1.36			0.444	1.827			1.47	1.7			2.14	3.17			7.37	5.7
			25.36	2.94			0.535	2.406			3.51	3.3			2.94	2.84			6.31	7.39
			44.79	0.6			0.488	1.829			1.95	2.27			2.32	1.89			7.76	8.03
		Mean	28.67	1.43		Mean	0.719	1.863		Mean	2.063	2.483		Mean	2.283	2.47		Mean	7.415	7.388
		SEM	5.453	0.528		SEM	0.2307	0.2086		SEM	0.5009	0.3363		SEM	0.2515	0.3167		SEM	0.4072	0.6019
			Neutrophils				Eosinophils				B cells				T cells
			Saline	DT			Saline	DT			Saline	DT			Saline	DT
			0.84	2.86			1.49	1.54			8.49	9.57			18.11	7.12
			1.05	0.91			3.19	1.95			17.33	16.32			12.1	11.52
			0.61	2.01			1.34	1.77			12.68	24.9			8.32	7.11
			2.74	1.72			2.37	2.04			10.07	10.6			6.78	8.86
		Mean	1.31	1.875		Mean	2.098	1.825		Mean	12.14	15.35		Mean	11.33	8.653
		SEM	0.4851	0.4025		SEM	0.4292	0.1103		SEM	1.933	3.513		SEM	2.522	1.041

## Sheet: Figure 3
Figure 3
	b	Cell numbers of aortic myeloid cell populations
			CLEC4A2+ Mac				CD11c+ Mac				Ly6C+ Mac
			Saline	DT	-ve ctrl		Saline	DT	-ve ctrl		Saline	DT	-ve ctrl
			11.95	3.87	10.398		1.85	2.12	2.187		2.17	3.95	3.688
			12.59	2.67	13.488		3.62	1.32	3.214		4.29	2.23	6.808
			15.95	5.52	14.059		2.41	3.27	1.619		3.93	6.87	3.713
			10.9	2.07	11.048		2.43	1.12	2.831		3.06	1.56	3.66
			17.68	1.3			4.81	0.84			8.13	1
			7.42	5.94			1.63	2.87			1.75	2.43
		Mean	12.75	3.562	12.25	Mean	2.792	1.923	2.463	Mean	3.888	3.007	4.467
		SEM	1.495	0.7686	0.8981	SEM	0.4924	0.4054	0.3521	SEM	0.9375	0.8731	0.7803
			Ly6C- Mac				cDC2				Neutrophils
			Saline	DT	-ve ctrl		Saline	DT	-ve ctrl		Saline	DT	-ve ctrl
			0.92	0.21	0.6		4.0871	3.20667	3.366		1.95	6.38	4.802
			0.23	0.13	0.719		3.06236	1.3298	2.579		2.94	2.17	4.905
			0.1	0.23	0.413		4.03315	5.65844	3.015		2.53	4.37	2.571
			0.16	1.42	0.069		3.84397	2.91157	2.9		2.28	1.89	3.936
			0.42	0.38			4.01712	0.888191			4.6	0.57
			0.19	0.64			1.24423	5.62755			1.09	1.38
		Mean	0.3367	0.5017	0.4503	Mean	3.381	3.27	2.965	Mean	2.565	2.793	4.054
		SEM	0.1248	0.1978	0.1418	SEM	0.455	0.8333	0.1624	SEM	0.4802	0.885	0.5398
	d	Plaque quantification of en face whole aortas
			Saline	DT	-ve ctrl
			1.423	12.351	4.322
			1.335	11.308	4.979
			1.1892	5.3616	2.96
			1.1256	3.0684	2.2728
			2.5068	9.6504	3.3204
			4.3236	5.3892
			1.788	4.4004
			5.27
		Mean	2.37	7.361	3.571
		SEM	0.5589	1.387	0.4831
	f	Plaque quantification of ascending aorta sections
			Saline	DT	-ve ctrl
			7.2	42.1	25.8
			18.1	28.8	11.5
			8.8	35	14.3
			15.4	56.6	27.2
			19.8	72.5	25.4
			21.6	32.3	34
				37.2	14.1
			15	37.154	12
			22.156	15.919	25.288
			14	30.312	11
			17	26	10
		Mean	15.91	37.63	19.14
		SEM	1.576	4.641	2.55
	h	Plaque quantification of aortic root sections
			Saline	DT	-ve ctrl
			0.132977	0.274235	0.265382
			0.228602	0.328092	0.267026
			0.240672	0.3988	0.324785
			0.298006	0.55326	0.296693
			0.3027	0.51743	0.324939
			0.404401	0.591875	0.205387
			0.383209	0.430699	0.452098
			0.4366	0.533513	0.315382
			0.418075	0.560726	0.441473
		Mean	0.3161	0.4654	0.3215
		SEM	0.03428	0.03749	0.268

## Sheet: Figure 4
Figure 4
	b	Plaque quantification of en face whole aortas																										ApoE-/-		ApoE-/- Clec4a2-/-
			ApoE-/-												ApoE-/- Clec4a2-/-													Mean	SEM	Mean	SEM
			40.49	41.07	54.11	12.53	46.77	29.58	33.89	22.23	38.59	24.56			92.27	33.52	97.27	91.21	68.76	53.2	39.85	44.79	18.28	45.48				34.38	3.926	58.46	8.688
	c	Plaque quantification of aortic root sections by distance from aortic sinus																										ApoE-/-		ApoE-/- Clec4a2-/-
			ApoE-/-												ApoE-/- Clec4a2-/-													Mean	SEM	Mean	SEM
		100μm	117.266	111.521	60.96	7.652	26.457	63.702	82.654	48.945	75.98	62.676	97.304	150.693	44.25	19.756	65.492	42.374	28.845	122.932	31.607	92.789	40.136	94.522	129.697	16.959		75.4842	11.4982	60.7799	11.4515
		200μm	244.477	156.461	152.658	70.013	67.221	108.938	96.165	162.244	141.88	90.088	118.478	206.716	60.245	45.579	122.742	165.03	39.137	140.262	114.832	154.41	118.585	139.465	154.672	106.538		134.612	15.5659	113.458	12.4788
		300μm	336.4	215.887	248.134	180.989	94.786	139.912	77.247	186.907	217.733	126.244	188.986	257.778	155.872	173.958	141.978	151.196	68.145	246.437	234.607	210.124	169.645	237.214	182.798	138.425		189.25	21.1923	175.867	14.7249
		400μm	266.181	235.488	261.863	225.246	105.292	175.223	101.74	204.798	234.374	147.811	286.095	276.597	239.517	372.203	257.836	196.198	126.853	357.961	367.811	383.705	405.75	299.726	199.664	155.314		210.059	18.5325	280.212	28.0494
		500μm	301.832	228.731	270.939	207.693	111.598	167.274	81.511	181.508	210.415	135.912	313.436	321.761	289.719	470.164	415.657	280.996	140.447	303.552	456.865	477.145	460.791	276.716	271.233	144.294		211.051	23.028	332.298	35.1626
		600μm	228.381	Section damaged	237.495	120.179	98.598	195.75	53.567	232.923	171.223	148.877	321.242	273.262	313.961	561.955	436.932	259.484	119.569	454.044	489.963	435.975	437.417	285.608	306.495	92.986		173.458	27.0332	349.532	41.9788
	d	Arterial size																										ApoE-/-		ApoE-/- Clec4a2-/-
			ApoE-/-												ApoE-/- Clec4a2-/-													Mean	SEM	Mean	SEM
			1.017	1.218	1.17	1.144	Section damaged	1.09	1.003	1.051	1.058	0.987	1.429	1.1	1.321	1.263	1.205	1.265	Section damaged	1.622	1.375	1.456	1.102	1.113	1.117	1.088		1.115	0.03811	1.266	0.05096
	e	Necrotic core in aortic root sections																										ApoE-/-		ApoE-/- Clec4a2-/-
			ApoE-/-												ApoE-/- Clec4a2-/-													Mean	SEM	Mean	SEM
			85.487	6.756	14.214	29.293	0	21.638	16.158	53.176	11.061	14.08	72.795	33.64	59.339	190.715	62.334	129.267	18.287	135.72	88.056	178.289	26	72.167	66.994	3.274		29.86	7.797	85.87	17.56
	f	Quantification of CD68-stained area in aortic root sections																										ApoE-/-		ApoE-/- Clec4a2-/-
			ApoE-/-												ApoE-/- Clec4a2-/-													Mean	SEM	Mean	SEM
			180.873	141.305	116.903	132.618	76.123	125.104	49.339	166.598	113.539	69.926	247.335	165.586	192.432	185.56	275.592	187.358	82.588	258.691	209.659	207.688	233.419	158.756	192.364	91.123		132.1	15.7	189.6	16.73
	g	Quantification of CD11c-stained area in aortic root sections																										ApoE-/-		ApoE-/- Clec4a2-/-
			ApoE-/-												ApoE-/- Clec4a2-/-													Mean	SEM	Mean	SEM
			101.387	106.575	Section damaged	102.529	47.753	41.314	17.529	98.734	Section damaged	34.888	Section damaged	129.336	143.648	156.813	82.887	127.001	Section damaged	87.807	Section damaged	117.339	127.829	102.295	141.394	59.843		75.58	11.9	114.7	9.749
	h	Quantification of CD64-stained area in aortic root sections																										ApoE-/-		ApoE-/- Clec4a2-/-
			ApoE-/-												ApoE-/- Clec4a2-/-													Mean	SEM	Mean	SEM
			113.838	92.811	Section damaged	69.506	25.638	62.898	27.528	80.058	47.623	28.36	89.75	85.442	92.171	107.014	100.913	96.55	56.882	99.839	Section damaged	152.452	123.132	80.367	152.773	55.876		65.77	9.061	101.6	9.703
	k	Frequency of leucocyte populations in aortas																										ApoE-/-		ApoE-/- Clec4a2-/-
			ApoE-/-											ApoE-/- Clec4a2-/-														Mean	SEM	Mean	SEM
		Resident Mac	15.8	13.69	6.53	36.4	20.88	32.15	40.77	33.85	41	26.42	40.2	16.56	8.7	14.07	10.77	5.25	4.62	7.96	11.9	29.23	29.05	21.07	30.5	25.29		27.9718	3.65647	16.5362	2.62515
		CD11c+ Mac	3.51	9.43	5.07	8.88	8.69	7.16	8.86	12.64	13.51	9.92	10.98	27.76	11.87	14.92	6.82	10.99	10.77	8.79	12.97	5.49	16.29	13.21	16.16	11.34		8.96818	0.89255	12.8754	1.53497
		Ly6C+ Mon	4.41	7.93	4.69	4.25	7.33	2.38	2.33	4.5	2.91	8.37	6.56	8.96	5.8	8.84	12.05	8.44	11.48	14.52	12.89	5.51	16.37	13.21	11.32	7.01		5.06	0.656318	10.4923	0.934554
		Ly6C- Mon	1.65	1.47	6.3	0.61	0.47	1.09	0.56	1.44	0.9	2.67	1.55	1.15	0.5	1.06	1.19	4.95	2.93	2.97	4.5	2.26	1.46	3.13	2.26	2.77		1.70091	0.497805	2.39462	0.371611
		cDC1	1.91	2.21	2.08	2.5	1.62	1.22	1.2	1.29	0.81	1.21	0.98	1.09	1.54	2.39	3.29	1.72	1.05	2.27	1.86	0.76	0.46	1.17	1.49	0.66		1.54818	0.166257	1.51923	0.220406
		cDC2	13.49	9.34	2.84	7.98	9.33	8	7.18	8.74	5.19	7.07	6.85	13.22	13.2	14.78	19.13	5.25	3.68	5.9	5.68	6.82	4.8	5.99	8.18	8.15		7.81909	0.804951	8.82923	1.30811
		Neutrophils	2.61	5.32	4.15	3.87	4.49	3.73	4.88	6.03	4.62	11.68	7.32	8.2	2.75	5.16	7.47	9.07	5.14	8.39	7.11	2.85	15.28	9.34	18.19	12.12		5.33636	0.736496	8.54385	1.25192
		Eosinophils	0.35	0.7	0.85	0.33	0.83	0.19	0.13	0.54	0.7	3.79	1.86	0.49	0.18	0.68	1.15	1.42	0.68	1.49	0.7	0.17	0.7	0.91	4.47	1.22		0.933636	0.319127	1.09692	0.304038
		B cells	10.98	13.74	14.83	2.69	17.05	8.41	2.41	1.9	3.01	6.07	2.65	4.32	13.06	8.36	9.19	11.28	8.89	7.88	5.78	5.99	1.44	5.95	3.24	3.79		7.61273	1.71305	6.85923	0.919606
		CD4+ T	3.66	3.34	2.54	1.04	1.32	1.27	0.85	1.32	0.41	4.76	5.49	1.75	7.58	3.24	3.59	1.77	2.06	1.46	2.16	1.09	0.55	1.22	3.45	3.21		2.36364	0.517124	2.54846	0.498931
		CD8+ T	13.54	12.18	8.3	6.28	4.06	3.6	2.46	3.15	1.88	4.4	3.72	5.85	22.05	10.69	8.76	9.86	19.74	13.69	4.11	3.9	1.61	4.13	1.82	3.23		5.77909	1.18623	8.41846	1.84308
		γδ+ T	1.05	1.05	0.09	2.17	1.25	0.26	0.29	0.25	0.56	1.21	1.48	1.31	1.21	1.09	1.61	0.12	0.04	0.03	0.03	0.43	0.29	0.52	1.68	1.27		0.878182	0.195019	0.740769	0.175764

## Sheet: Figure 5
Figure 5
	c	Celluar proportion (%)												WT		Clec4a2-/-
			WT					Clec4a2-/-						Mean	SEM	Mean	SEM
		CD206+ Mac	73.06	71.1	73.13	79.06	77.29	40.16	40.64	57.96	73.97	60.4		74.728	1.48034	54.626	6.41685
		CD206- Mac	26.14	27.72	25.7	20.89	22.67	57.99	57.47	41.9	25.96	39.53		24.624	1.24101	44.57	6.02233
	e	Percentages of WT and KO cells in CSF1-BMDMs
			WT	Clec4a2-/-
			66.3	29.9
			52.6	42.3
			57.3	37.5
		Mean	58.7333	36.5667
		SEM	4.01926	3.60986
	f	Percentages of WT and KO cells in CSF2-BMDMs
			WT	Clec4a2-/-
			42.98	57.02
			37.31	62.69
			47.89	52.11
			34.07	65.93
		Mean	40.5625	59.4375
		SEM	3.0587	3.0587
	g	Percentages of EdU+ WT and KO in CSF1 culture
			WT	Clec4a2-/-
			29.3	24.6
			29.4	26.3
			31.2	27.9
			28.6	26.2
		Mean	29.63	26.25
		SEM	0	0
	h	Percentages of EdU+ WT and KO in CSF2 culture
			WT	Clec4a2-/-
			3.02	4.9
			3.3	5.44
			1.62	3.22
			2.39	4.35
		Mean	2.583	4.478
		SEM	0	0

## Sheet: Figure 6
Figure 6
	d	Percentages of each origin in resident Mac in healthy aortas				e	Percentages of each origin in Ly6C+ Mon in healthy aortas				f	Percentages of each origin in cDC2 in healthy aortas
			WT	Clec4a2-/-				WT	Clec4a2-/-				WT	Clec4a2-/-
			60.9	39.1				42.4	57.6				47.3	52.7
			54.8	45.2				54.6	45.4				42.5	57.5
			63.7	36.3				46.7	53.3				40.5	59.5
			64.8	35.2				47.4	52.6				46.5	53.5
			59.4	40.6				41.4	58.6				49.4	50.6
			50.1	49.9				45.9	54.1				47	53
			59.2	40.8				41.2	58.8				40.8	59.2
			62.9	37.1				34.5	65.5				34.3	65.7
			68.9	31.1				41.8	58.2				31.9	68.1
		Mean	60.52	39.48			Mean	43.9889	56.0111			Mean	42.2444	57.7556
		SEM	1.85875	1.85875			SEM	1.85243	1.85243			SEM	2.01661	2.01661
	h	Percentages of each origin in resident Mac in atherosclerotic aortas				i	Percentages of each origin in CD11c+ Mac in atherosclerotic aortas				j	Percentages of each origin in Ly6C+ Mon in atherosclerotic aortas				k	Percentages of each origin incDC2 in atherosclerotic aortas
			WT	Clec4a2-/-				WT	Clec4a2-/-				WT	Clec4a2-/-				WT	Clec4a2-/-
			50.2	49.8				41.4	58.6				42.7	57.3				47.9	52.1
			67.2	32.8				47.5	52.5				46	53				55.5	44.5
			57.5	42.5				48.7	51.3				47.4	52.6				47.6	52.4
			56.9	43.1				39.4	60.6				48.1	51.9				41.7	58.3
			52.3	47.7				36	64				49.8	50.2				42.2	57.8
			58.4	41.6				43.3	56.7				48.6	51.4				48	52
			68.2	31.8				44.6	55.4				46.5	53.5				43.9	56.1
			64.7	35.3				40.8	59.2				44.5	55.5				40	60
			69.3	30.7				44.4	55.6				48.1	51.9				43.3	56.7
		Mean	60.5222	39.4778			Mean	42.9	57.1			Mean	46.91	53.09			Mean	45.5667	54.4333
		SEM	2.35394	2.35394			SEM	1.32613	1.32613			SEM	0.73	0.728			SEM	1.57833	1.57833

## Sheet: Figure 7
Figure 7
	d	IL-6 levels (pg/ml) by TLR2 activation				e	IL-6 levels (pg/ml) by TLR4 activation
			WT	Clec4a2-/-				WT	Clec4a2-/-
			59.8171	189.944				2173.52	4699.21
			56.6195	246.158				2179.75	4664.91
			63.8497	147.324				1905.36	5260.48
			69.9321	84.759				3012.3	5357.14
		Mean	62.5546	167.046			Mean	2317.73	4995.44
		SEM	2.86973	34.087			SEM	240.193	182.134
	g	oxLDL uptake (%) in CSF1-BMDMs				h	Cholesterol efflux (%)				i	Expression of cholesterol efflux genes
			WT	Clec4a2-/-				WT	Clec4a2-/-				Abca1				Abcg1
			4.21	9.81				18.16	13.24				WT	Clec4a2-/-			WT	Clec4a2-/-
			6.69	11.57				18.83	16.47				1.01	0.475			1.142	0.781
			3.73	17.66				23.75	15.45				1.127	0.718			0.999	0.745
								22.22	17.98				0.962	0.806			0.961	0.814
		Mean	4.877	13.01				27.01	16.9				0.913	0.563			0.911	0.629
		SEM	0.9172	2.378				27.05
												Mean	1.003	0.6405		Mean	1.003	0.7423
							Mean	22.84	16.01			SEM	0.04583	0.07461		SEM	0.04964	0.04029
							SEM	1.574	0.8022
	j	oxLDL uptake (%) in CSF1-BMDMs						k	Expression of cholesterol efflux genes
			Untreated	SHP1 inhibitor	Untreated	SHP1 inhibitor				Abca1						Abcg1
			WT		Clec4a2-/-					Untreated	SHP1 inhibitor	Untreated	SHP1 inhibitor			Untreated	SHP1 inhibitor	Untreated	SHP1 inhibitor
			35.7	44.9	51.5	38				WT		Clec4a2-/-				WT		Clec4a2-/-
			39	51	41.3	41.6				0.92	0.75	0.78	0.79			0.91	0.74	0.87	0.84
			35.7	53.6	42.3	51.3				0.98	0.68	0.68	0.64			0.93	0.82	0.78	0.88
			24.2	39.6	43.8	41.8				0.95	0.83	0.8	0.77			1	0.9	0.82	0.76
										1.17	0.92	0.8	0.61			1.18	0.85	0.85	0.87
		Mean	33.65	47.275	44.725	43.175
		SEM	3.24461	3.14149	2.31602	2.84557			Mean	1.005	0.795	0.765	0.7025		Mean	1.005	0.8275	0.83	0.8375
									SEM	0.0563471	0.0517204	0.0287228	0.0453459		SEM	0.061441	0.0335099	0.0195789	0.0271953

## Sheet: Suppl Figure 1
Supplementary Figure 1
	b	The proportion of CD206+CD169+ Mac and CD11c+ Mac in healthy and atherosclerotic aortas
			CD206+CD169+ Mac					CD11c+CD44+ Mac
			WT	Chow	HFD			WT	Chow	HFD
			95.16	87.7	85.08			4.84	12.3	14.92
			95.72	76.75	73.94			4.28	23.25	26.06
			97.8	84.9	63.96			2.2	15.1	36.04
			96.08	90.37	73.17			3.92	9.63	26.83
			96.11	87.48	72.75			3.89	12.52	27.25
			96.62	94.14	73.62			3.38	5.86	26.38
				93.13	77.44				6.87	22.56
				90.06	69.6				9.94	30.4
				90.96					9.04
				88.18					11.82
		Mean	96.25	88.37	73.7		Mean	3.752	11.63	26.31
		SEM	0.3677	1.556	2.14		SEM	0.3677	1.556	2.14
	h	The proportion of myeloid cells in the adventitia and intima/media
			Adventitia	Intima
		CD206+ Mac	82.3394	25.7069
		CD11c+ Mac	2.88251	46.0513
		Ly6C+ Mon	3.08094	7.8648
		Ly6C- Mon	1.47258	4.22489
		cDC1	0.657963	0.0324992
		cDC2	5.08616	3.05492
		Neut	3.82245	12.1222
		Eosin	0.657963	0.942476

## Sheet: Suppl Figure 2
Supplementary Figure 2
	a	Total cell numbers of each cluster in each experiment
			1st exp	2nd exp	3rd exp
			CD11b+CD64int-hi	CD11b+	CD11b+
		Cluster 0	180	43	2861
		Cluster 1	1236	482	723
		Cluster 2	412	170	1500
		Cluster 3	950	310	518
		Cluster 4	32	229	1296
		Cluster 5	290	771	314
		Cluster 6	458	238	476
		Cluster 7	177	115	587
		Cluster 8	230	107	367
		Cluster 9	105	102	402
		Cluster 10	62	77	140
		Cluster 11	26	7	45
		Cluster 12	34	11	17

## Sheet: Suppl Figure 3
Supplementary Figure 3
	d	Fold change Clec4a2 expression in sorted macrophages and DCs from aortas and lungs
		Aorta				Lungs
		Mac	DCs			Mac	DCs
		1	0.23			1	0.348
						1	0.063
						1	0.04
					Mean	1	0.15
					SEM	0	0.09906
	e	Fold change gene expression of Clec4a2 and Mrc1 in CSF1-BMDMs after treating with conditioned media from each tissue
			Clec4a2							Mrc1
			Untreated	Aorta	Heart	Lungs	BAL			Untreated	Aorta	Heart	Lungs	BAL
			1.095	2.347	2.271	0.997	1.332			3.089	37.601	11.162	15.06	2.55
			1.058	2.057	1.848	1.326	1.216			2.743	23.394	11.732	18.738	2.051
			0.863	2.04	2.237	1.601	1.015			2.514	6.079	20.795	22.718	2.298
			1.06	2.611	3.521	2.138	1.285			6.027	63.446	44.508	62.081	5.477
			0.909	2.95	3.088	2.95	1.68			5.455	58.207	31.769	58.207	4.974
			1.037	4.239	4.446	2.157	1.323			4.943	53.254	36.654	52.896	5.15
		Mean	1.004	2.707	2.902	1.862	1.309		Mean	4.129	40.33	26.1	38.28	3.75
		SEM	0.03844	0.3373	0.398	0.2858	0.08832		SEM	0.6227	9.107	5.598	8.833	0.6551
	f	Fold change Clec4a2 expression in CSF1-BMDMs after treating with LPS+IFNg or IL-4+IL-13
			Untreated	LPS+IFNγ	IL-4+IL-13
			0.351	0.06	0.737
			0.5	0.051	0.903
			0.494	0.057	0.395
		Mean	0.448333	0.056	0.678333
		SEM	0.0486975	0.00264575	0.149552

## Sheet: Suppl Figure 5
Supplementary Figure 5
	c	Fold change gene expression
		Aorta						Lung
			Vascular mac	DCs	Ly6C+ Mon				Alveolar Mac	DCs	Ly6C+ Mon
		Clec4a2	1.03	0.23	0.05			Clec4a2	1	0.05	0.04
		egfp	6.45	1.31	0.14			egfp	4.63	0.22	0.15
		Hbegf	6.6	1.52	0.17			Hbegf	5.88	0.26	0.17
	d	Percentages of BM neutrophils post DT treatment
			Saline	6 hrs	24 hrs	30 hrs	Saline	48 hrs	72 hrs	1 wk	2 wks
			42.61	32.62	16.16	3.99	34.55	32.7	32.12	42.11	33.16
			37.01	28.42	7.51	4.76	38	33.69	31.91	40.91	34.78
			41.13	25.78	12.12	5.09	34.4	24.34	38.34	34.58	33.09
			35	26.86	12.29	9.57
		Mean	38.9375	28.42	12.02	5.8525	35.65	30.2433	34.1233	39.2	33.6767
		SEM	1.76808	1.5012	1.76924	1.26041	1.1758	2.96547	2.1092	2.33583	0.552037
	e	Percentages of blood neutrophils post DT treatment
			Saline	6 hrs	24 hrs	30 hrs	Saline	48 hrs	72 hrs	1 wk	2 wks
			12.6	18	5	0.6	7.92	3.46	5.09	7.56	7.91
			1.4	8.8	0.3	0.4	8.25	5.42	8.73	3.61	4.14
			1.8	5.7	0.9	1	3.55	4.4	6.01	9.45	9.96
			1.1	6.1	0.4	4.8
		Mean	4.225	9.65	1.65	1.7	6.57333	4.42667	6.61	6.87333	7.33667
		SEM	2.79535	2.8672	1.12435	1.04083	1.51467	0.56596	1.09276	1.72047	1.70437
	f	Percentages of spleen neutrophils post DT treatment
			Saline	48 hrs	72 hrs	1 wk	2 wks
			0.22	0.37	0.35	0.65	0.57
			0.43	0.12	0.43	0.45	0.42
			0.4	0.18	0.21	0.33	0.43
		Mean	0.35	0.223333	0.33	0.476667	0.473333
		SEM	0.0655744	0.075351	0.064291	0.0933333	0.0484195
	g	Percentages of BM Ly6C+ Mon post DT treatment
			Saline	6 hrs	24 hrs	30 hrs	Saline	48 hrs	72 hrs	1 wk	2 wks
			4.74	4.8	4.05	3.99	9.23	9.61	17.38	7.79	7.42
			5.43	3.42	4.14	4.76	10.86	12.75	12.36	6.09	7.16
			5.27	2.62	3.4	5.09	9.27	12.99	12.33	8.97	7.02
			6.08	3.17	3.95	9.57
		Mean	5.38	3.5025	3.885	5.8525	9.78667	11.7833	14.0233	7.61667	7.2
		SEM	0.276013	0.463652	0.166258	1.26041	0.536791	1.08887	1.67836	0.835889	0.117189
	h	Percentages of blood Ly6C+ Mon post DT treatment
			Saline	6 hrs	24 hrs	30 hrs	Saline	48 hrs	72 hrs	1 wk	2 wks
			3	2.9	4	2.2	2.09	2.71	10.28	3.45	3.07
			1.5	3.2	0.8	2.2	2.38	4.72	9.15	1.66	1.54
			2.4	1.7	1.2	2	2.02	12.43	10.3	3.07	3.41
			2.7	2.2	0.6	4.2
		Mean	2.4	2.5	1.65	2.65	2.16333	6.62	9.91	2.72667	2.67333
		SEM	0.324037	0.339116	0.7932	0.518813	0.110202	2.96238	0.380044	0.544498	0.575104
	i	Percentages of spleen Ly6C+ Mon post DT treatment
			Saline	48 hrs	72 hrs	1 wk	2 wks
			0.22	0.16	0.55	0.19	0.21
			0.18	0.3	0.49	0.12	0.2
			0.3	0.41	0.35	0.19	0.16
		Mean	0.233333	0.29	0.463333	0.166667	0.19
		SEM	0.0352767	0.0723418	0.0592546	0.0233333	0.0152753
	j	Cell numbers of cardiac macrophages after 3 DT injections for a week
			Saline	DT	-ve ctrl
			120.605	17.67	83.431
			119.473	13.945	111.369
			71.885	29.526	167.513
			99.164	11.672	146.71
		Mean	102.8	18.2	127.3
		SEM	11.42	3.972	18.65
	k	Cell numbers of alveolar macrophages after 3 DT injections for a week
			Saline	DT	-ve ctrl
			51.981	0.747	62.932
			51.357	0.472	81.084
			74.943	0.797	74.648
			60.326	1.041	92.985
		Mean	59.65	0.7643	77.91
		SEM	5.492	0.1167	6.274

[truncated: 8 more sheets: Suppl Figure 6, Suppl Figure 7, Suppl Figure 8, Suppl Table 3, Suppl Table 4, Suppl Table 5, Suppl Table 6, Suppl Table 7]
